# Supplementary material for: Genetics of early-life head circumference and genetic correlations with neurological, psychiatric and cognitive outcomes
Source: BMC Med Genomics. 2022 Jun 4;15:124. doi: 10.1186/s12920-022-01281-1 (PMC9166310; doi:10.1186/s12920-022-01281-1)
Supplement: Supplementary file 2 — Additional file 2. Characteristics of discovery and replication studies. [file 12920_2022_1281_MOESM2_ESM.xlsx]

## Sheet: Supplemental Table 1
Table S1 Characteristics of discovery and replication studies
Birth and Infant Head circumference (cm)
						Birth Head Circumference (cm)						Infant Head Circumference (cm)						GENOPTYPING			Sample QC			SNP QC (PRIOR TO IMPUTATION)					Imputation Statistics				Data analysis		References
Study name	Discovery =(D) or Replication (=R)	Ethnicity	Country (Sample source)	Study design	Year(s) of birth	Collection method	Reference- collection method, if applicable (PMID)	Sample size included in the analsyis*	Mean Birth Head Circumference (SD), cm	% males in analysis	Median gestational age (90% range), wks	Collection method	Reference- collection method, if applicable (PMID)	Sample size included in the analsyis*	Mean Infant Head Circumference (SD), cm	% males in analysis	Mean age (SD) at Head Circumference measurement, months	Genotyping platform	Genotyping centre	Genotype-calling algorithm	Call rate [filter detail]	Heterozygosity [filter detail]	Ethnic outliers/other exclusions [filter detail]	MAF [filter detail]	HWE P value [filter detail]	Call rate [ filter detail]	Other	N SNPs in QC'd dataset	Imputation software	Imputation panel	Imputation quality metrics	Other SNP QC filters applied	Number of QC'd SNPs in analysis	Analysis software	Reference- cohort (PMID)	Reference- GWAS or genotyping (PMID)	Study website
ABCD	D (Infant)	Caucasian (Dutch)	the Netherlands	population-based	2003-2004	NA	NA	NA	NA	NA	NA	Infant head circumferencewere repeatedly measured at an average of eight time points in the first 14 months at the Youth Health Care centers according to standardized procedures by well trained staff.	PMID: 23835159	1018	45.6 (1.7)	48.4	10.0 (2.5)	the Illumina Human Core Exom Beadchip	Human Genotyping Facility (HuGeF), Dept Internal Medicine, Erasmus MC, The Netherlands	Illumina GenomeStudio	0.97	> 3SD from mean	Based on PCA	0.01	1x10e-6	0.95	Duplicates, gender mismatch, relatedness	277.644	SHAPEIT2 & IMPUTE2	1000 genomes phase 1 version 3	Info	NA	27448454	Snptest_v2.5	PMID: 23835159	NA	http://abcd-studie.nl/
ALSPAC	D (Birth and Infant)	European	UK	Population-based prospective cohort study	1990-1992	Head circumference was measured with a tape, using the largest diameter as measurement. Measures were taken by ALSPAC staff at the maternity hospitals and/or absracted from clinical records.	NA	5690	35.0 (1.4)	51.0	40.0 (37.0-42.0)	Regular check-ups on the child's postnatal development by health visitors. Head circumference was measured to the nearest mm at the widest horizontal circumference, using a flexible non-stretching tape	NA	3960	48.6(1.6)	51.5	20.2 (2.7)	Illumina Human Hap 550-quad	Wellcome Trust Sanger Institute, Cambridge, UK and the Laboratory Corporation of America, Burlington, NC, US	Illumina GenomeStudio	0.95	<0.0375 & >0.27	Based on PCA	0.01	5x10e-7	0.95	Duplicates, gender mismatch, relatedness	477482	SHAPEIT2 & IMPUTE2	1000 genomes phase 1 version 3	r2	NA	28699510	Snptest_v2.5	PMID: 22507743; 22507742	28044064	http://www.bristol.ac.uk/alspac/
CHOP (Philadelphia)	D (Birth and Infant)	European	USA	Population based	1987-Present	Electronic Medical Records	NA	300	34.8 (1.5)	58.7	39.0 (38.0-41.0)	Electronic Medical Records	NA	856	47.6 (1.9)	60.4	18.4 (3.5)	Illumina HumanHap550, 610	Center For Applied Genomics	Illumina Gencall	0.95	NA	Based on PCA	0.01	1x10e-6	0.95	NA	515426	SHAPEIT2 & IMPUTE2	1000 Genomes Phase 1	info	NA	31031539	SNPTEST	NA	NA	https://caglab.org/
CHOP (Europe)	R (Birth and Infant)	European	Belgium,Germany,Italy,Poland,Spain	Population-based (partly infant nutritional intervention) prospective cohort study	2002-2004	Head circumference was measured twice with insertion tape to the nearest 0.1 cm, using the largest diameter as measurement.	NA	361	34.2 (1.3)	48.8	40.0 (38.0-41.0)	Head circumference was measured twice with insertion tape to the nearest 0.1 cm, using the largest diameter as measurement.	NA	366	46.9 (1.7)	48.6	15.3 (1,5)	Illumina HumanOmniExpress-24 v1.0	Genome Analysis Center of Helmholtz Zentrum Muenchen, Germany	Genomestudio	0.975	>4 SD (N=8)	Based on PCA / Multidimensional Scaling	0.1%	1×10e-7	0.95	NA	686390	MINIMAC3 & MACH at Michigan Imputation Server	1000 Genomes (phase 1)	r2	NA	9642852	Rvtest	PMID: 19386747; 24622805; 27171005; 29084944; 25368978		http://www.project-earlynutrition.eu/eneu/
COPSAC 2000	D (Birth and Infant)	Danish (Caucasian)	Denmark	Prospective Birth cohort	1998-2002	Head circumference was measured with a tape, using the largest diameter as measurement.	NA	345	35.2 (1.5)	49.2	40.0 (39.0-41.0)	Head circumference was measured with a tape, using the largest diameter as measurement.	NA	325	46.7 (1.5)	49.1	12.5 (0.8)	Illumina Infinium Human Omni ExpressExome	AROS Applied Biotechnology AS center, Aarhus, Denmark	Illumina Genome Studio	0.95	<0.0375 & >0.27	Based on PCA	0.01	1x10e-5	0.98	Duplicates, gender mismatch, relatedness	657699	SHAPEIT2 & IMPUTE2	1000 Genomes Phase 1	r2	NA	27446975	SNPTEST v2.5.2	PMID: 24529685	PMID: 27559109	www.copsac.com
COPSAC 2010	D (Birth and Infant)	Danish (Caucasian)	Denmark	Prospective (population based) Birth cohort	2008-2012	Head circumference was measured with a tape, using the largest diameter as measurement.	NA	594	35.1 (1.6)	51.1	40.1 (39.1-41)	Head circumference was measured with a tape, using the largest diameter as measurement.	NA	603	46.5 (1.5)	51.1	12.3 (0.5)	Illumina Infinium Human Omni ExpressExome	AROS Applied Biotechnology AS center, Aarhus, Denmark	Illumina Genome Studio	0.95	<0.0375 & >0.27	Based on PCA	0.01	1x10e-5	0.98	Duplicates, gender mismatch, relatedness	657699	SHAPEIT2 & IMPUTE2	1000 Genomes Phase 1	r2	NA	27446975	SNPTEST v2.5.2	PMID: 24118234	PMID: 27559109	www.copsac.com
COPSAC registry	D (Birth)	Danish (Caucasian)	Denmark	Childhood Asthma cases	1982-2005	Head circumference was measured with a tape, using the largest diameter as measurement.	NA	441	35.4 (1.5)	68.7	40.0 (39.0-41.0)	NA	NA	NA	NA	NA	NA	Illumina Infinium Human Omni ExpressExome	AROS Applied Biotechnology AS center, Aarhus, Denmark	Illumina Genome Studio	0.95	<0.0375 & >0.27	Based on PCA	0.01	1x10e-5	0.98	Duplicates, gender mismatch, relatedness	657699	SHAPEIT2 & IMPUTE2	1000 Genomes Phase 1	r2	NA	27446975	SNPTEST v2.5.2	PMID: 24241537	PMID: 24241537	www.copsac.com
DNBC-PTB	D (Birth and Infant)	Danish (Caucasian)	Denmark	Case-control study of preterm delivery	1997-2003	Head circumference at birth was measured by midwives and obtained from the Danish Medical Birth Register.	Bliddal M et al. Eur. J. Epidemiol. 2018;33:27–36 (PMID: 29349587)	989	35.5 (1.5)	52.7	40.4 (39.6-40.9)	Infant head circumference was measured at the child's 12-month examination at the doctor and reported in computer assisted telephone interview of the mother when the child was approximately 18 months old.	Olsen, J. et al. Scand J Public Health 29, 300-7 (2001) (PMID: 11775787).	508	46.2 (1.7)	53.5	11.3 (2.4)	Illumina Human660W-Quad	Johns Hopkins University Center for Inherited Disease Research	GenomeStudio (Illumina)	0.96	>3 SDs from the mean	Based on PCA	0.01	1x10e-06	0.98	Duplicates, gender mismatch, relatedness	502119	SHAPEIT2 & IMPUTE2	1000 Genomes Phase 1	Info	NA	14288880	SNPTEST v2.4.1	PMID: 11775787	PMID: 21885063	http://www.dnbc.dk
EFSOCH	R (Birth and Infant)	European	UK	Community based	2000-2004	Head circumference was measured to the nearest 0.1 cm, using a short fibreglass tape	Knight et al. Pediatr. Perinat. Epidemiol. 2006 (PMID:16466435)	622	35.2 (1.3)	52.2	40.1 (38.1; 41.6)	Head circumference was measured to the nearest 0.1 cm, using a short fibreglass tape	Knight et al. Pediatr. Perinat. Epidemiol. 2006 (PMID:16466435)	584	46.9 (1.4)	52.2	12.1 (0.1)	Illumina HumanCoreExome	Bristol Bioresource Laboratories at the University of Bristol, and the Institute of Biomedical and Clinical Science at the University of Exeter	Illumina Genome Studio	0.98	None	Based on PCA	0.01	1x10e-6	0.95	NA	280.944	Impute2	1000 Genomes Phase 1	Info	NA	39	SNPTEST	PMID: 16466435	Hughes et al. Diabetes 2018 (PMID: 29463506)
Generation R	D (Birth and Infant)	European	the Netherlands	Population-based prospective cohort study	2002-2006	Head circumference was measured with a flexible plastic non-stretching tape, from occipital protuberance to frontal position above the eyebrows. The largest of three measurements was recorded to the nearest 0.1 cm.	NA	1859	34.1 (1.6)	51.7	40.4 (38.0; 42.0)	Head circumference was measured with a flexible plastic non-stretching tape, from occipital protuberance to frontal position above the eyebrows. The largest of three measurements was recorded to the nearest 0.1 cm.	NA	2299	46.5 (1.6)	51.1	12.4 (2.5)	Ilumina 610 Quad and 660W	Human Genotyping Facility (HuGeF), Dept Internal Medicine, Erasmus MC, The Netherlands	Genomestudio 2009 V.1.1.9	0.975	> 4SD from mean	Based on PCA	0.1%	1e-05	0.98	NA	469.664	MACH and mini-mac	1000 Genomes (March 2012 release)	r2	NA	28,681,763	MACH2QTL implemented on GRIMP	Kooijman et al. Eur J Eupidemiol 2016 (PMID: 28070760)	Kooijman et al. Eur J Eupidemiol 2016 (PMID: 28070760)	www.generationr.nl
GINILISA	D (Birth and Infant)	Caucasian (German)	Germany	Population-based prospective birth cohort	1996-1999	Birth HC (measured by midwives, nurses, or pediatricians) were obtained from health records kept by the parents of the study participants	NA	1350	34.9 (1.3)	51.6	39.8 (38.0; 42.0)	Birth HC (measured by nurses or pediatricians) were obtained from health records kept by the parents of the study participants	NA	1455	47.6 (2.0)	52.1	17.7 (6.0)	Affymetrix Genome-wide Human SNP Array 5.0 and 6.0		BRLMM-P (5.0) and Birdseed v2 (6.0)	95% (for individuals and SNPs)	> 4SD from mean	Exclusion of individuals based on sex discrepancy and outliers in MDS-based similarity quality control.	0.01	1x10e-6	0.95	NA	745,925 (6.0) and 359,398 (5.0)	IMPUTE2	1000 Genomes Phase 1 (March 2012 release)	info	NA	16179987	SNPTEST v2.4.1	PMID: 20082618; 16452359	NA	https://www.helmholtz-muenchen.de/epi/research/research-groups/allergic-disease-epidemiology/projects/index.html
DNBC GOYA-offspring	D (Birth and Infant)	Danish (Caucasian)	Denmark	The GOYA (Genomics of Obesity in Young Adults) study is a subsample of the Danish National Birth Cohort (DNBC). In a nested case-cohort study, the most obese mothers from the DNBC were sampled together with a random sample of remaining mothers.The GOYA-offspring study includes phenotypic and genotyping information on children of a subset of mothers (obese and random) within GOYA. GOYA-offspring i…	1997-2003	Birth HC was measured by midwives and obtained from the Danish National Birth Registry.	Olsen, J. et al. Scand J Public Health 29, 300-7 (2001) (PMID: 11775787); Paternoster L. et al. PLoS One 6.9 (2011):e24303 (PMID: 21935397); Nohr, EA., et al. PLoS One 4.12 (2009): e8444 (PMID: 20041193).	895	35.6 (1.6)	51.0	40.2 (38.4-42.0)	In the 4th telephone interview within the DNBC, carried out app. 18 months after birth, the mothers were asked to report the information from the child examination at the general practitioner (GP) at 12 months, including cranial circumference.	Olsen, J. et al. Scand J Public Health 29, 300-7 (2001) (PMID: 11775787); Paternoster L. et al. PLoS One 6.9 (2011):e24303 (PMID: 21935397); Nohr, EA., et al. PLoS One 4.12 (2009): e8444 (PMID: 20041193).	235	44	13.4	13.4 (0.7)	Illumina HumanCoreExome Beadchip	The Novo Nordisk Foundation- Center for Basic Metabolic Research, Section of Metabolic Genetics, Copenhagen, Denmark	Genotyping module (version 1.9.4) of GenomeStudio software (version 2011.1, Illumina).	95% (for individuals and SNPs)	for the inbreeding QC we used the following cut-offs: rare alleles -0.5 to 0.5; common alleles: -0.05 to 0.05	For the PCA CQ we used the following cut-offs: PCA1 -0.1 to 0.1; PCA2 -0.1 to 0.1	0.01	1	95% (for individuals and SNPs)	in case of siblings, only the sibling with the best overall genotype call-rate was retained in the study (regardless of gender)	524046	Impute2	1000 Genomes Phase 1	NA	NA	15125696	SNPTEST	NA	Consortium, G. P. 2012. Nature, 491, 56-65 (PMID: 23128226). Howie, et al. 2009. PLoS Genet, 5, e1000529 (PMID: 19543373)	www.dnbc.dk
HAPO	D (Birth)	European	UK, Australia, Canada	observational study	2000-2006	Newborn head circumference was measured within 72 h of birth using methods and equipment standardized across all field centers.	HAPO Study Cooperative Research Group. The Hyperglycemia and Adverse Pregnancy Outcome (HAPO) Study. Int J Gynaecol Obstet. 2002 Jul;78(1):69-77. PMID: 12113977	1363	34.9 (1.5)	49.7	40.0 (39.9; 40.1)	NA	NA	NA	NA	NA	NA	Illumina Human610-Quad v1 B SNP array	Broad Institute Center for Genotyping and Analysis (CGA)	Illumina Genome Studio	0.8	within 3 SDs from the mean	Based on PCA	0.01	1x10e-6	0.98	Duplicates, gender mismatch, relatedness	513183	SHAPEIT2 & IMPUTE2	1000 genomes phase 1 version 3	r2	NA	2293443	SNPTEST v2.5.2	HAPO Study Cooperative Research Group. The Hyperglycemia and Adverse Pregnancy Outcome (HAPO) Study. Int J Gynaecol Obstet. 2002 Jul;78(1):69-77. PMID: 12113977	Urbanek M, Hayes MG, Armstrong LL, Morrison J, Lowe LP, Badon SE, Scheftner D, Pluzhnikov A, Levine D, Laurie CC, McHugh C, Ackerman CM, Mirel DB, Doheny KF, Guo C, Scholtens DM, Dyer AR, Metzger BE, Reddy TE, Cox NJ, Lowe WL Jr. HAPO Study Cooperative Research Group. The chromosome 3q25 genomic region is associated with measures of adiposity in newborns in a multi-ethnic genome-wide association …	http://www.hapo.northwestern.edu/index.html
HBCS	R (Birth)	Finnish	Finland	Prospective population-based cohort	1934-1944	Birth HC was obtained from birth records	Eriksson, J.G et al. BMJ 322, 949-953 (PMID: 11312225)	1551	35.2 (1.5)	42.7	NA	NA	NA	NA	NA	NA	NA	Illumina 670 Quad	The Finnish Genome Center (Helsinki)	Illuminus	0.95	NA	Closely related individuals were screened for by examining pair-wise IBD estimates. >0.2 IBD-sharing was used as cut-off. Population stratification was examined using multidimensional scaling analyses. No outliers.	0.01	1x10e-6	0.95	NA	509.861	Impute 2 (v2.3.1)	SISu v2 with 2,690 hcWGS and 5,092 WES Finnish genomes	Info	MAF, Gender	11	SNPTEST	Eriksson, J.G et al. BMJ 322, 949-953 (PMID: 11312225)	NA	http://research.med.helsinki.fi/obesity/Eriksson/default.html
INMA GIP	R (Birth and Infant)	European	Spain	Population-based prospective birth cohort	2006-2008	HC at birth was assessed by a nurse when the newborn arrived at the hospital ward within the frst 12 h of life. All HC measurements were maximum fronto-occipital circumference using a flexible tape following a standardized protocol with no inter-observer reliability measurements required due to a low degree of task complexity.	PMID: 30027417	383	34.7 (1.3)	51.2	40.0 (38.1-41.4)	HC measurements at 1–1.5 years of age were carried out by trained feldwork nurses. All HC measurements were maximum fronto-occipital circumference using a flexible tape following a standardized protocol with no inter-observer reliability measurements required due to a low degree of task complexity.	PMID: 30027417	319	47.3 (1.7)	49.2	14.5 (1.1)	Illumina GSA beadchip v1	Human Genotyping Facility (HuGeF), Dept Internal Medicine, Erasmus MC, The Netherlands	Illumina Genome Studio	0.95	>4 SD from mean	Sex, relatedness and population substratification were checked	0.01	1x10e-6	0.95	NA	478331	SHAPEIT2 & Michigan Imputation Server	HRC 1.1	Info	NA	(replication SNPs)	SNPtest	PMID: 21471022	NA	http://www.proyectoinma.org
INMA MEN, SAB, VAL	D (Birth and Infant)	European	Spain	Population-based prospective birth cohort	1997-2006	HC at birth was assessed by a nurse when the newborn arrived at the hospital ward within the frst 12 h of life. All HC measurements were maximum fronto-occipital circumference using a flexible tape following a standardized protocol with no inter-observer reliability measurements required due to a low degree of task complexity.	PMID: 30027417	942	34.2 (1.5)	52.1	39.9 (38.0-41.3)	In INMA SAB and VAL, HC measurements at 1–1.5 years of age were carried out by trained feldwork nurses. All HC measurements were maximum fronto-occipital circumference using a flexible tape following a standardized protocol with no inter-observer reliability measurements required due to a low degree of task complexity. In INMA MEN, HC measurements were obtained from medical records.	PMID: 30027417	550	47.8 (1.5)	51.8	17.6 (2.2)	Illumina Omni1-Quad array	Spanish National Genotyping Center (CEGEN)	GeneTrain2.0 algorithm based on HapMap clusters implemented in the GenomeStudio softw	0.98	checked	LRR SD>0.3, sex, relatedness and population substratification were checked	0.01	1x10e-6	0.95	NA	817131	IMPUTE V2	Cosmopolitan 1000 Genome panel (release March 2012)	IMPUTE2 INFO	NA	38117728	SNPtest	PMID: 21471022	NA	http://www.proyectoinma.org
LIFE-Child	D (Birth and Infant)	European	Germany	observational cohort	1990-2015	HC at birth was measured as part of first medical examination by the midwife or a nurse after birth_x000D_	NA	624	35.0 (1.4)	52.1	40.0 (37.0-41.0)	HC was measured in the study center by trained study nurses; at the Frankfurt Horizontal Plane, to the nearest of 1mm		1365	47.7 (2.0)	50.7	19.2 (5.5)	Affymetrix Axiom CEU	University of Leipzig	Affymetrix Power Tools Version 1.17.0	0.97	checked, none removed	6SD of principal components 1-10	N (Minor Allele)>1	1x10e-6	0.97	SNP: Affymetrix Clusterplot criteria (FLD, HomRO, HetSO) as recommended, plate association p<=1e-7, Sample: sex mismatches, implausible relatedness	541835	SHAPEIT v2.r790+IMPUTE2 v2.3.1	1000 Genomes Phase 1	Info	No matching with reference	38049683	SNPTEST v2.5	PMID: 28144813	NA	NA
MoBa (Bo Jacobsson)	D (Birth and Infant)	Norwegian	Norwegian	Case-control study of preterm delivery	2002-2009	Birth HC was measured by midwives and obtained from the Norwegian National Birth Registry.	NA	579	35.4 (1.21)	46.5	40.0 (39.1-40.9)	HC measured by trained health personel at routine followup and transcribed by parents to questionnaires	NA	839	46.1 (2.1)	49.3	11.0 (2.4)	Illumina Human660W-Quad	Oslo university, Norway	Illumina Genome Studio	0.97	3 SD	10SD, 3 PCs	none	1×10e-7	0.97	NA	369593	SHAPEIT v2.r790+IMPUTE2 v2.3.1	1000 Genomes Phase 1	Info	NA		SNPTEST	PMID: 16926217	NA	https://www.fhi.no/en/studies/moba/
MoBa (Pål R. Njølstad)	D (Birth), R (Infant)	Norwegian	Norwegian	Population-based prospective cohort study	2002-2009	Birth HC was measured by midwives and obtained from the Norwegian National Birth Registry.	NA	9193	35.5 (1.4)	51.8	40.3 (37.6- 42.1)	HC measured by trained health personel at routine followup and transcribed by parents to questionnaires		5644	46.9 (1.4)	51.7	12.2 (1.5)	Illumina HumanCoreExome	Genomics Core Facility (NTNU, Trondheim, Norway)	Illumina Genome Studio	0.97	> 4SD from mean	Based on PCA	0.01	1x10e-6	0.97	Duplicates, gender mismatch, relatedness	406882	Shapeit2 & PBWT (Sanger Imputation Service)	HRC v.1.1	Info	NA	12066604	SNPTEST	PMID: 16926217	PMID: 31575865	https://www.fhi.no/en/studies/moba/
NFBC1966	D (Infant)	Finnish	Finland	Population-based prospective birth cohort	1965-1967	NA	NA	NA	NA	NA	NA	Head circumference was measured when children visited for routine check up ate 12 months using a non-stretching tape. The largest measurement at the occipital protuberance, frontal was measured to the nearest 1.0 cm.	PMID:15520301	4603	46.8 (1.5)	47.8	12.3 (0.9)	Illumina HumanCNV370DUO Analysis BeadChip	Broad Institute	Beadstudio	0.95	checked, 2 removed for low heterozygosity	Sample contamination (N=4), unspecified gender (N=7), sample duplication (N=5), gender mismatches (N=11), related individuals (based on IBD, N=78), withdrew consent (N=37)	0.01	5.7e-07	95% for MAF > 0.05, 99% for MAF < 0.05	NA	368177	Impute 2.3.0	1000 Genomes Phase 1		NA	2405262	SNPTEST			https://www.oulu.fi/nfbc
NFBC1986	D (Birth and Infant)	Finnish	Finland	Population-based prospective birth cohort	1985-1986			1398	35.1 (1.6)	46.1	40 (39 - 41)			826	46.7 (1.6)	44.4	12.3 (0.8)	Illumina HumanOmniExpressExome-8v1.2	University of Oxford and Imperial College London	GenomeStudio	0.95	excluded if <0.305	Related individuals (IBS > 0.2), gender mismatch, duplicates	No MAF-based QC	0.0001	0.99	NA	889119	Impute version 2	1000 Genomes Phase 3 release August 2015	Info		15379077	SNPTEST			https://www.oulu.fi/nfbc
PANIC	D (Birth and Infant)	Caucasian	Finland	population based	1999-2002	Birth head circumference was obtained from maternity health records.	NA	452	35.0(1.6)	52.2	41.0(38.0-42.0)	Head circumference was obtained from maternity health records.	NA	370	46.8(1.6)	51.9	11.7 (1.4)	Illumina Custom Infinium chemistry, Array - Cardio-Metabo_Chip_11395247_A and Illumina HumanCoreExome-12v1-0_B_x000D_ _x000D_	Center for Inherited Disease Research, Johns Hopkins Institute of Genetic Medicine, Johns Hopkins School of Medicine (Metabochip); Institute for Molecular Medicine Finland, Helsinki (CoreExome)	GenCall, zCall	0.95	>3 SD from mean	Non-caucasians and gender mismatches were excluded, only one of siblings was included in the analyses.	0.01	1x10e-6	0.95	Gender mismatch. MDS outliers > 3 SD in first 4 PCs and samples with pi_hat > 0.2 were removed.	385 453	IMPUTE2	1000G (March 2012 release)	info	NA	NA	SNPTEST v2.4.1	PMID: 22665136	NA	http://www.panicstudy.fi/en/panic-study-briefly
PIAMA	R (Birth)	Caucasian (Dutch)	the Netherlands	Population-based prospective birth cohort	1996-1997	Birth HC was reported by the parents in the questionnaire at 3 months. The parents could copy this from the delivery-report	NA	917	34.9 (1.7)	49.9	40.1 (38.0-41.7)	NA	NA	NA	NA	NA	NA	Illumina Human 610K quad array, HumanOmniExpress BeadChips and Human OmniExpress Exome Beadchips (Illumina, San Diego, USA)	Centre National de Génotypage, Evry, France (610 Quad Array) and Dpt of Genetics, University Medical Center Groningen (Omni Express)	Beadstudio	0.97	> 4 SDs from the mean	Individuals of non-caucasian descent were excluded based on Principle Component Analysis. Subjects with IBD >0.1875, as well males with >1% heterozygote SNPs on chromosome X were excluded	SNPs with MAF < 0.05 were excluded	1x10e-6	0.95	SNPs being >1% heterozygous in males on chromosome X were excluded	Data from the three genotyping platforms was aligned and matched to the ALL panel of the 1000 G reference set (version 3, March 2012), and imputed by platform.	IMPUTE 2.0	Combined reference panel from ALL 1000G (Phase3, May 2013) and Genome of the Netherlands (GoNL)(release 5)(ref: Eur J Hum Genet 2014;22:1321-6)	IMPUTE info > 0.7	SNPs were removed if there was allel allele frequency difference of >0.10 between the platforms. SNPs were included if they were present in all 3 imputed platform-datasets.	Replication SNPs	SPSS version 23	Wijga et al, Int J Epidemiol 2014 (PMID: 23315435)	NA	http://piama.iras.uu.nl
Raine Study	D (Birth and Infant)	Caucasian (Australian)	Australia	Population based	1989-1991	HC was measured by research midwives to the nearest 0.1cm	NA	1344	34.7 (1.5)	52	39.86 (37.6,41.9	HC was measured by research midwives to the nearest 0.1cm	NA	1373	47.5 (1.4)	51.5	13.9 (1.2)	Illumina Human660W-Quad	Centre for Applied Genomics (Toronto, Ontario, Canada)	Illumina Genome Studio	0.97	h > 0.32	Gender mismatch, cryptic relatedness	0.01	5.7 x 10-7	0.95	ATCG ambiguous SNPs	535632	MACH and mini-mac	1000G (March 2012 release)	r2	NA	autosomes:30061896; chrX:	ProbAbel	Newnham JP, Evans SF, Michael CA, et al (1993) Effects of frequent ultrasound during pregnancy: a randomised controlled trial. Lancet 342:887–891. doi: 10.1016/0140-6736(93)91944-H; Straker, L., Mountain, J., Jacques, A., White, S., Smith, A., Landau, L., . . . Eastwood, P. (2017). Cohort Profile: The Western Australian Pregnancy Cohort (Raine) Study–Generation 2. International Journal of Epidemi…	NA	https://rainestudy.org.au/
SKOT 1	D (Birth and Infant)	Danish (Caucasian)	Denmark	observational cohort study, monitoring healthy young children from 9-36 months of age. Children were examined three times at age 9 months, 18 months and 36 months.	2006-2007	Birth HC (measured by midwives and general medical practioners) were obtained from health records kept by the parents of the study participants	Eklerskov et al. Br J Nutr (2015) (PMID: 26131962)	167	35.1 (1.3)	46.0	40.2 (38.3-41.9)	Head circumference at the 18 months examination was measured in triplicates, with the mean value used in the analysis. The head circumference was measured with a non-elastic band (Lasso-o, Child Growth Foundation, United Kingdom) to the nearest mm with the child's head in Frankfurt plane, just above the supraorbital ridges and over part of occiput and therefore measuring the laregest circumferenc…	PhD thesis (2013): Body composition at 3-years of age- The influence of early growth, infant feeding and IGF-I, Katrine Tschentscher Ejlerskov, Department of Nutrition, Exercise and Sports, Faculty of Sciences, University of Copenhagen	247	47.9 (1.5)	48.0	18.0 (0.6)	Illumina HumanCoreExome Beadchip	The Novo Nordisk Foundation- Center for Basic Metabolic Research, Section of Metabolic Genetics, Copenhagen, Denmark	Genotyping module (version 1.9.4) of GenomeStudio software (version 2011.1, Illumina).	95% (for individuals and SNPs)	for the inbreeding QC we used the following cut-offs: rare alleles -0.5 to 0.5; common alleles: -0.05 to 0.05	For the PCA CQ we used the following cut-offs: PCA1 -0.1 to 0.1; PCA2 -0.1 to 0.1	0.01	1	95% (for individuals and SNPs)	In case of siblings, only the sibling with the best overall genotype call-rate was retained in the study (regardless of gender)	528488	Impute2	1000 Genomes Phase 1	NA	NA	11289037	SNPTEST	NA	Consortium, G. P. 2012. Nature, 491, 56-65 (PMID: 23128226). Howie, et al. 2009. PLoS Genet, 5, e1000529 (PMID: 19543373)	http://skot.ku.dk/om-projektet/english/
SKOT 2	D (Birth and Infant)	Danish (Caucasian)	Denmark	prospective study monitoring healthy young children from 9-36 months of age. Children were examined three times at age 9 months, 18 months and 36 months. SKOTII has exactly the same structure as SKOTI but only includes children born by obese mothers.	2011-2013	Birth HC (measured by midwives and general medical practioners) were obtained from health records kept by the parents of the study participants	NA	112	35.3 (1.6)	55.0	40.0 (38.3-41.7)	Head circumference at the 18 months examination was assessed after the same protocol as for SKOTI. HC was measured in triplicates, with the mean value used in the analysis. The head circumference was measured with a non-elastic band (Lasso-o, Child Growth Foundation, United Kingdom) to the nearest mm with the child's head in Frankfurt plane, just above the supraorbital ridges and over part of occ…	NA	104	48.5 (1.7)	56.0	18.1 (0.4)	Illumina HumanCoreExome Beadchip	The Novo Nordisk Foundation- Center for Basic Metabolic Research, Section of Metabolic Genetics, Copenhagen, Denmark	Genotyping module (version 1.9.4) of GenomeStudio software (version 2011.1, Illumina).	95% (for individuals and SNPs)	for the inbreeding QC we used the following cut-offs: rare alleles -0.5 to 0.5; common alleles: -0.05 to 0.05	For the PCA CQ we used the following cut-offs: PCA1 -0.1 to 0.1; PCA2 -0.1 to 0.1	0.01	1	95% (for individuals and SNPs)	In case of siblings, only the sibling with the best overall genotype call-rate was retained in the study (regardless of gender)	542438	Impute2	1000 Genomes Phase 1	NA	NA	9795582	SNPTEST	NA	Consortium, G. P. 2012. Nature, 491, 56-65 (PMID: 23128226). Howie, et al. 2009. PLoS Genet, 5, e1000529 (PMID: 19543373)	http://skot.ku.dk/om-projektet/english/
STRIP	D (Birth and Infant)	Finnish	Finland	population-based prospective randomised life-style intervention study	1989-1991	Birth HC was obtained from maternity health records.	NA	584	35.0 (1.5)	53.4	39.0 (37.2-41.0)	Infancy HC was measured during study visit by a physician.	NA	833	47.3 (1.4)	51.0	13.1 (0.3)	Metabochip (a custom Illumina iSelect genotyping array)	Center for Inherited Disease Research, the Johns Hopkins University, USA	GenomeStudio	0.95	>3SD from mean	Ethnic outlier, MDS outliers +/- SD excluded	0.01	1x10e-6	0.95	Gender mismatch, twins	133744	Shapeit, Impute2	1000 Genomes (phase1)	INFO score	NA	39346107	SNPTEST	PMID: 18430753	NA	http://stripstudy.utu.fi/english.html
TDCOB	D (Birth)	Danish (Caucasian)	Denmark	Case-control study: Obese children and asolescence with a BMI > 90th percentile for age and sex were recruited from The Children’s Obesity Clinic (Holbaek, Denmark), which since 2008 has offered a tertiary multidisciplinary treatment for childhood obesity with follow-up for 1 year. Control children were recruited from schools and high schools in the region of Zealand (Denmark).	1990-2007	Participants’ birth head circumference was derived from their medical records.	NA	1208	35.0 (1.9)	44.0	39.7 (37.0-42.0)	NA	NA	NA	NA	NA	NA	Illumina HumanCoreExome Beadchip	The Novo Nordisk Foundation- Center for Basic Metabolic Research, Section of Metabolic Genetics, Copenhagen, Denmark	Genotyping module (version 1.9.4) of GenomeStudio software (version 2011.1, Illumina).	95% (for individuals and SNPs)	for the inbreeding QC we used the following cut-offs: rare alleles -0.5 to 0.5; common alleles: -0.05 to 0.05	For the PCA CQ we used the following cut-offs: PCA1 -0.1 to 0.1; PCA2 -0.1 to 0.1	0.01	1	95% (for individuals and SNPs)	In case of siblings, only the sibling with the best overall genotype call-rate was retained in the study (regardless of gender)	502718	Impute2	1000 Genomes Phase 1	NA	NA	16158493	SNPTEST	NA	Consortium, G. P. 2012. Nature, 491, 56-65 (PMID: 23128226). Howie, et al. 2009. PLoS Genet, 5, e1000529 (PMID: 19543373)	http://metabol.ku.dk/research/research-project-sites/target/
TEENAGE	D (Birth and Infant)	Greek	Greece	population based	1993-1998	Participants’ birth head circumference was derived from their medical records.	NA	197	34.6 (1.4)	46.0	40.0 (2)	Participants’ infant head circumference was derived from their medical records.	NA	327	47.1 (1.7)	43.0	14.7 (3.9)	HumanOmniExpress BeadChips (Illumina, San Diego, USA)	Wellcome Trust Sanger Institute, Hinxton, UK	Illuminus [Teo et al. Bioinformatics. 2007;23,2741-2746.]	0.95	<32% and >35%	Samples of non-European descent were excluded (ethnicity was examined by performing multidimensional scaling (MDS) using PLINK by combining the TEENAGE dataset with 1184 individuals from the HapMap phase III populations)	0.01	0.0001	For SNPs with MAF ≥5% a call rate exclusion threshold of <95% was applied; for SNPs with MAF <5% a call rate exclusion threshold of <99% was applied	NA	631948	Impute 2	1000 Genomes Phase 1	SNPTEST proper info	NA		SNPTEST	PMID: 23399026	PMID: 23347264	NA
Project Viva	R (Birth)	European (Caucasian)	USA	Longitudinal birth cohort	1999-2002	Trained project staff members measured head circumference in the hospital after delivery with a measuring tape.	NA	324	34.3 (1.2)	49.4	40.0 (38.5, 41.6)	NA	NA	NA	NA	NA	NA	Illumina Infinium Core Exome-24 microarray chips (Illumina, Inc., San Diego, CA)	Zeisel lab at University of North Carolina	Illumina GenomeStudio	0.95	Checked	Included white subjects only	0.01	p<1 x 10-8	0.98	NA	944014	Michigan Imputation server	1000G Phase3v5 (white subjects)	IMPUTE2	NA	Replication cohort - selected SNPs	SNPTEST	PMID: 24639442	NA	https://www.hms.harvard.edu/viva/index.html
IOW	R (Brith)	Caucasians	UK	Populaiton based study	2010-2014	Participants birth head circumference was derieved from the hospital birth records	NA	92	34.7 (1.1)	54.3	40.0 (37.0-42.0)	Participants’ infant head circumference was derived from their medical records.		NA	NA	NA	NA	HumanOmniExpressExome-8-v1-2-B.bpm	Oxford Genomics	Gentrain3 clustering algorithm	0.95	NA	NA	0.01	1x10e-6	0.95	NA	NA	SHAPEIT and IMPUTE v2	1001 Genome phase1 v3	NA	NA	5	PLINK and SAS	NA	NA	NA
PMID, pubmed ID; SD, standard deviation; wks, weeks.
* Slight difference might be present between the sample sizes shown in this table and those in the analyses if individuals may have been excluded during the quality control process. Numbers in the text are the numbers used in the analyses.
