# Supplementary material for: Genetics of early-life head circumference and genetic correlations with neurological, psychiatric and cognitive outcomes
Source: BMC Med Genomics. 2022 Jun 4;15:124. doi: 10.1186/s12920-022-01281-1 (PMC9166310; doi:10.1186/s12920-022-01281-1)
Supplement: Supplementary file 3 — Additional file 3. Results of the discovery analysis for SNPs with P-values <5 × 10−6. [file 12920_2022_1281_MOESM3_ESM.xlsx]

## Sheet: Supplementary Table S4
Table S4. Results of the discovery analysis for SNPs with P-values <5 × 10−6
SNP	CHR	Position	Allele1	Allele2	Freq allele1	Beta	SE	P-value	Direction of effect discovery analysis	Heterogeneity I2	Heterogeneity Chi2	Heterogeneity Df	Heterogeneity P-Value	N
rs8756	12	66359752	a	c	0.5172	-0.0709	0.0103	5.178e-12	-------?--??-----?---	0	6.204	16	0.9857	20953
rs6806212	3	183034562	t	c	0.0113	-5.5387	0.8654	1.554e-10	?-??????????????-????	90	10.002	1	0.001563	2669
rs1351394	12	66351826	t	c	0.4904	0.0694	0.0109	2.018e-10	?++++?+?++??++++??+++	0	5.963	13	0.9475	19015
rs183530452	22	20486683	a	g	0.9882	1.6042	0.2559	3.648e-10	????+??-+?-??????????	92.4	39.496	3	1.363e-08	1511
rs10784502	12	66343810	t	c	0.5099	-0.06	0.0099	1.557e-09	-------+---------+---	0	18.172	20	0.5761	22277
rs1038196	12	66343400	c	g	0.5102	-0.06	0.0099	1.558e-09	-------+---------+---	0	17.816	20	0.5996	22277
rs144350798	1	80651493	a	g	0.0105	4.5998	0.7666	1.969e-09	???????+??+??????????	93.7	15.995	1	6.351e-05	328
rs188430018	3	94560737	t	g	0.0164	-1.3502	0.2276	2.982e-09	?-??-????-???????????	86.8	15.145	2	0.0005144	3660
rs138074335	12	66374247	a	g	0.5724	0.0696	0.0117	3.007e-09	++++++++++++?++++?+++	0	8.789	18	0.9644	20078
rs9795522	12	123730935	a	c	0.7677	-0.0718	0.0121	3.201e-09	--------+-+----------	0	16.099	20	0.7104	22277
rs10878349	12	66327632	a	g	0.4876	0.0589	0.0099	3.208e-09	+++++++-+++++++++-+++	0	17.882	20	0.5952	22277
rs10846487	12	123726134	a	g	0.2363	0.0717	0.0122	3.928e-09	++++++++-++++++++++++	0	17.776	20	0.6021	22277
rs867329	2	128079113	a	g	0.9815	3.4265	0.5837	4.364e-09	??????????++?????????	0	0.011	1	0.9162	268
rs1042725	12	66358347	t	c	0.4928	-0.0657	0.0112	4.482e-09	-----?-?--???---??---	0	3.693	13	0.994	18192
rs1716172	12	123712712	t	g	0.7687	-0.0711	0.0122	4.812e-09	--------+-+------+---	0	15.149	20	0.7678	22277
rs11057206	12	123730830	t	c	0.2311	0.071	0.0121	5.132e-09	++++++++-+-++++++-+++	0	16.986	20	0.6539	22277
rs4759409	12	123719585	c	g	0.7692	-0.0709	0.0121	5.218e-09	--------+-+----------	0	16.027	20	0.715	22277
rs941305	12	123715266	t	c	0.2304	0.0709	0.0122	5.474e-09	++++++++-+-++++++++++	0	15.581	20	0.7423	22277
rs1727334	12	123714236	a	g	0.2304	0.0709	0.0122	5.49e-09	++++++++-+-++++++-+++	0	15.554	20	0.7439	22277
rs1716171	12	123716376	t	c	0.7696	-0.0708	0.0122	5.555e-09	--------+-+----------	0	15.609	20	0.7406	22277
rs1716170	12	123716513	t	c	0.7696	-0.0708	0.0122	5.581e-09	--------+-+----------	0	15.609	20	0.7406	22277
rs941306	12	123715113	t	c	0.7685	-0.0718	0.0123	5.772e-09	?-------+-+----------	0	15.498	19	0.6904	21727
rs10772998	12	123721177	t	g	0.2307	0.0707	0.0121	5.833e-09	++++++++-+-++++++++++	0	16.181	20	0.7053	22277
rs11057210	12	123733799	a	g	0.2305	0.0708	0.0122	6.267e-09	++++++++-+-++++++-+++	0	17.145	20	0.6435	22277
rs7968682	12	66371880	t	g	0.5164	-0.0603	0.0104	6.464e-09	-------+----?----+---	0	16.82	19	0.6021	20904
rs11057204	12	123725827	t	c	0.2327	0.0705	0.0122	6.595e-09	++++++++-+-++++++++++	0	16.402	20	0.6914	22277
rs10773001	12	123741200	a	g	0.2316	0.0707	0.0122	6.696e-09	++++++++-+-++++++-+++	0	17.348	20	0.6302	22277
rs9669278	12	66374587	t	c	0.4823	0.0603	0.0104	7.145e-09	+++++++-++++?++++-+++	0	17.178	19	0.5778	20904
rs7313483	12	123726834	t	c	0.7671	-0.0704	0.0122	7.146e-09	--------+-+----------	0	16.213	20	0.7033	22277
rs4268544	12	123734774	t	g	0.236	0.0707	0.0122	7.172e-09	++++++++-+-++++++-+++	0	16.802	20	0.6658	22277
rs1716173	12	123660721	a	t	0.2175	0.0716	0.0124	7.26e-09	++++++++-+-++++++++++	0	13.484	20	0.8557	22277
rs145966123	2	128106688	a	t	0.9818	3.2888	0.5686	7.288e-09	??????????++?????????	0	0.026	1	0.8718	268
rs150346613	2	128112542	a	g	0.9818	3.2888	0.5686	7.288e-09	??????????++?????????	0	0.026	1	0.8718	268
rs1533703	12	123742093	t	g	0.2307	0.0704	0.0122	7.331e-09	++++++++-+-++++++-+++	0	17.372	20	0.6287	22277
rs4759371	12	123742563	t	c	0.2307	0.0704	0.0122	7.331e-09	++++++++-+-++++++-+++	0	17.374	20	0.6285	22277
rs1969354	12	123741776	t	c	0.2307	0.0704	0.0122	7.334e-09	++++++++-+-++++++-+++	0	17.372	20	0.6287	22277
rs4759417	12	123746510	t	c	0.769	-0.0705	0.0122	7.37e-09	--------+-+------+---	0	17.245	20	0.637	22277
rs77560061	12	66377202	a	t	0.5136	0.0653	0.0113	8.202e-09	++++-+++++++?++++?+++	0	10.395	18	0.9182	20078
rs1402275	12	123750895	a	g	0.2308	0.0705	0.0122	8.311e-09	++++++++-+-++++++-+++	0	17.147	20	0.6434	22277
rs4759415	12	123743674	t	c	0.2307	0.0701	0.0122	8.617e-09	++++++++-+-++++++-+++	0	17.227	20	0.6382	22277
rs10846491	12	123753492	c	g	0.2309	0.0704	0.0122	8.646e-09	++++++++-+-++++++-+++	0	17.155	20	0.6429	22277
rs2337934	12	123745359	a	g	0.2309	0.0701	0.0122	8.663e-09	++++++++-+-++++++-+++	0	17.256	20	0.6363	22277
rs1980252	12	123745178	c	g	0.2317	0.0701	0.0122	8.748e-09	++++++++-+-++++++-+++	0	17.497	20	0.6205	22277
rs4759416	12	123746357	c	g	0.2304	0.0703	0.0122	8.858e-09	++++++++-+-++++++-+++	0	17.237	20	0.6375	22277
rs1790089	12	123683155	a	g	0.2257	0.072	0.0125	8.905e-09	++++++++-+-++++++?+++	0	12.354	19	0.87	21451
rs1716158	12	123669508	a	g	0.2308	0.071	0.0124	8.907e-09	++++++++-+-++++++++++	0	14.265	20	0.8168	22277
rs1716176	12	123655467	t	g	0.2258	0.0703	0.0122	9.63e-09	?+++++++-+-++++++++++	0	11.92	19	0.889	21727
rs1716177	12	123655457	t	c	0.7741	-0.0702	0.0122	9.634e-09	?-------+-+----------	0	11.921	19	0.889	21727
rs1790098	12	123655481	a	c	0.2251	0.0692	0.0121	9.751e-09	++++++++-+-++++++++++	0	12.174	20	0.91	22277
rs1790130	12	123701270	a	c	0.2255	0.0704	0.0123	9.933e-09	++++++++-+-++++++++++	0	13.063	20	0.8746	22277
rs2947099	12	123674251	a	g	0.775	-0.0704	0.0123	1.014e-08	--------+-+----------	0	11.516	20	0.9317	22277
rs1615694	12	123668022	a	g	0.2204	0.0703	0.0123	1.024e-08	++++++++-+-++++++++++	0	13.426	20	0.8584	22277
rs1716156	12	123671310	t	c	0.224	0.0705	0.0123	1.06e-08	++++++++-+-++++++++++	0	12.79	20	0.8862	22277
rs10846486	12	123709927	a	g	0.7746	-0.0702	0.0123	1.07e-08	--------+-+----------	0	13.507	20	0.8546	22277
rs1790131	12	123701010	t	g	0.775	-0.0701	0.0123	1.096e-08	--------+-+----------	0	13.131	20	0.8717	22277
rs3018098	12	123654812	t	c	0.2251	0.069	0.0121	1.103e-08	++++++++-+-++++++++++	0	12.287	20	0.9058	22277
rs1790086	12	123672518	a	g	0.2202	0.0703	0.0123	1.124e-08	++++++++-+-++++++++++	0	13.455	20	0.857	22277
rs1402274	12	123686224	t	c	0.2244	0.0701	0.0123	1.128e-08	++++++++-+-++++++++++	0	12.974	20	0.8785	22277
rs62580922	9	125631594	t	c	0.9282	-0.1122	0.0197	1.13e-08	?--------------------	0	10.821	19	0.9297	21727
rs1790100	12	123656725	t	g	0.7749	-0.0689	0.0121	1.145e-08	--------+-+----------	0	12.341	20	0.9038	22277
rs10846478	12	123666948	a	g	0.2202	0.07	0.0123	1.168e-08	++++++++-+-++++++++++	0	13.492	20	0.8553	22277
rs7970350	12	66360164	t	c	0.4927	-0.0591	0.0104	1.185e-08	-------+----?----+---	0	16.52	19	0.6223	20904
rs2682430	12	123703581	a	c	0.2253	0.07	0.0123	1.197e-08	++++++++-+-++++++++++	0	13.359	20	0.8614	22277
rs1727306	12	123665695	a	g	0.22	0.0699	0.0123	1.219e-08	++++++++-+-++++++++++	0	13.451	20	0.8572	22277
rs1727318	12	123621210	t	c	0.2284	0.0691	0.0121	1.266e-08	++++++++-+-++++++++++	0	12.055	20	0.9142	22277
rs1716182	12	123686127	a	c	0.2268	0.0697	0.0122	1.268e-08	++++++++-+-++++++++++	0	12.519	20	0.897	22277
rs10744149	12	123708490	a	t	0.7616	-0.072	0.0127	1.269e-08	--------+-+-?--------	0	14.625	19	0.7461	20904
rs1716157	12	123670473	t	c	0.2201	0.07	0.0123	1.294e-08	++++++++-+-++++++++++	0	13.51	20	0.8544	22277
rs1716159	12	123669468	t	c	0.2201	0.07	0.0123	1.3e-08	++++++++-+-++++++++++	0	13.515	20	0.8542	22277
rs1790102	12	123704890	a	g	0.7763	-0.07	0.0123	1.328e-08	--------+-+----------	0	13.417	20	0.8588	22277
rs1716164	12	123663660	a	g	0.7771	-0.0694	0.0122	1.336e-08	--------+-+----------	0	13.364	20	0.8612	22277
rs2851436	12	123667354	t	g	0.7786	-0.0708	0.0125	1.339e-08	?-------+-+----------	0	13.52	19	0.8109	21727
rs1630905	12	123705330	a	c	0.2243	0.0698	0.0123	1.342e-08	++++++++-+-++++++++++	0	13.176	20	0.8697	22277
rs1727300	12	123664205	t	c	0.7773	-0.0694	0.0122	1.349e-08	--------+-+----------	0	13.364	20	0.8612	22277
rs1790087	12	123672634	t	c	0.2203	0.0699	0.0123	1.361e-08	++++++++-+-++++++++++	0	13.185	20	0.8693	22277
rs2950537	12	123654778	t	c	0.7698	-0.0688	0.0121	1.373e-08	--------+-+----------	0	12.54	20	0.8962	22277
rs1727320	12	123700476	a	t	0.7759	-0.0697	0.0123	1.393e-08	--------+-+----------	0	13.051	20	0.8752	22277
rs2682431	12	123703226	a	t	0.7759	-0.0697	0.0123	1.399e-08	--------+-+----------	0	13.115	20	0.8724	22277
rs1716160	12	123700225	t	c	0.7759	-0.0697	0.0123	1.401e-08	--------+-+----------	0	13.044	20	0.8755	22277
rs1790101	12	123704844	t	c	0.2258	0.0697	0.0123	1.402e-08	++++++++-+-++++++++++	0	12.705	20	0.8897	22277
rs58809476	12	123724880	t	c	0.2148	0.0701	0.0124	1.413e-08	++++++++-+-++++++++++	0	13.806	20	0.8402	22277
rs2049114	12	123657338	t	c	0.2203	0.0695	0.0123	1.432e-08	++++++++-+-++++++++++	0	13.067	20	0.8745	22277
rs1626899	12	123708063	a	g	0.2243	0.0697	0.0123	1.437e-08	++++++++-+-++++++++++	0	13.359	20	0.8615	22277
rs10772995	12	123671761	t	c	0.2203	0.0698	0.0123	1.441e-08	++++++++-+-++++++++++	0	13.8	20	0.8405	22277
rs1790125	12	123665256	t	c	0.7676	-0.0694	0.0123	1.444e-08	--------+-+----------	0	15.311	20	0.7583	22277
rs1790095	12	123681222	a	g	0.7765	-0.0693	0.0122	1.467e-08	--------+-+----------	0	12.455	20	0.8995	22277
rs2682434	12	123694724	t	c	0.776	-0.0696	0.0123	1.468e-08	--------+-+----------	0	12.794	20	0.886	22277
rs11057192	12	123693420	t	c	0.224	0.0696	0.0123	1.471e-08	++++++++-+-++++++++++	0	12.782	20	0.8865	22277
rs12818067	12	123728739	a	g	0.2128	0.0701	0.0124	1.471e-08	++++++++-+-++++++++++	0	13.643	20	0.8481	22277
rs4372492	12	123697357	t	c	0.224	0.0696	0.0123	1.472e-08	++++++++-+-++++++++++	0	12.86	20	0.8833	22277
rs1727323	12	123698790	t	c	0.2241	0.0696	0.0123	1.48e-08	++++++++-+-++++++++++	0	12.903	20	0.8815	22277
rs34341465	12	123729621	a	g	0.2127	0.07	0.0124	1.485e-08	++++++++-+-++++++++++	0	13.721	20	0.8443	22277
rs1630693	12	123705242	a	g	0.2246	0.0695	0.0123	1.516e-08	++++++++-+-++++++++++	0	13.181	20	0.8695	22277
rs1727325	12	123698332	c	g	0.776	-0.0695	0.0123	1.516e-08	--------+-+----------	0	12.88	20	0.8825	22277
rs1790124	12	123663351	a	g	0.777	-0.0692	0.0122	1.521e-08	--------+-+----------	0	13.041	20	0.8756	22277
rs62580884	9	125619738	a	c	0.0718	0.111	0.0196	1.621e-08	?++++++++++++++++++++	0	10.744	19	0.9322	21727
rs1621194	12	123651018	t	c	0.2277	0.0681	0.0121	1.623e-08	++++++++-+-++++++++++	0	11.88	20	0.9201	22277
rs1716167	12	123651162	a	g	0.2277	0.0681	0.0121	1.623e-08	++++++++-+-++++++++++	0	11.879	20	0.9202	22277
rs1716175	12	123658388	a	t	0.2204	0.0692	0.0123	1.637e-08	++++++++-+-++++++++++	0	13.222	20	0.8677	22277
rs2851451	12	123703103	t	c	0.2249	0.0693	0.0123	1.676e-08	++++++++-+-++++++++++	0	13.094	20	0.8733	22277
rs1790105	12	123667950	t	c	0.2376	0.072	0.0128	1.703e-08	++++++++-+-+?++++++++	0	12.429	19	0.8665	20904
rs2851441	12	123622209	a	g	0.2321	0.0682	0.0121	1.709e-08	++++++++-+-++++++++++	0	11.583	20	0.9297	22277
rs2510885	12	123614813	c	g	0.7657	-0.0686	0.0122	1.71e-08	--------+-+----------	0	12.029	20	0.9151	22277
rs1727290	12	123692305	t	c	0.2245	0.0692	0.0123	1.726e-08	++++++++-+-++++++++++	0	13.048	20	0.8753	22277
rs1716165	12	123648881	t	c	0.7722	-0.0679	0.0121	1.76e-08	--------+-+----------	0	11.638	20	0.928	22277
rs1051431	12	123645803	a	g	0.7722	-0.0678	0.0121	1.801e-08	--------+-+----------	0	10.882	20	0.9492	22277
rs1727296	12	123647725	c	g	0.7721	-0.0678	0.0121	1.813e-08	--------+-+----------	0	11.495	20	0.9324	22277
rs10985822	9	125685654	a	g	0.0763	0.1076	0.0191	1.904e-08	-++++++++++++++++++++	0	13.533	20	0.8533	22277
rs2851450	12	123703501	t	c	0.7742	-0.069	0.0123	1.934e-08	--------+-+----------	0	13.154	20	0.8707	22277
rs1106241	12	123627016	t	c	0.2246	0.0677	0.0121	1.94e-08	++++++++-+-++++++++++	0	11.526	20	0.9314	22277
rs2695482	12	123623174	t	c	0.7754	-0.0678	0.0121	1.964e-08	--------+-+----------	0	11.526	20	0.9314	22277
rs1047158	12	123644056	a	c	0.7721	-0.0676	0.012	1.998e-08	--------+-+----------	0	11.15	20	0.9423	22277
rs2851438	12	123643689	t	c	0.2279	0.0676	0.012	2.002e-08	++++++++-+-++++++++++	0	11.135	20	0.9426	22277
rs2695481	12	123643420	t	c	0.2279	0.0676	0.012	2.009e-08	++++++++-+-++++++++++	0	11.118	20	0.9431	22277
rs2682429	12	123642955	c	g	0.2278	0.0676	0.012	2.025e-08	++++++++-+-++++++++++	0	11.096	20	0.9437	22277
rs1727315	12	123638930	a	g	0.7722	-0.0675	0.012	2.068e-08	--------+-+----------	0	10.902	20	0.9487	22277
rs949142	12	123634043	t	c	0.224	0.0676	0.0121	2.076e-08	++++++++-+-++++++++++	0	11.419	20	0.9346	22277
rs884548	12	123634122	a	g	0.224	0.0676	0.0121	2.077e-08	++++++++-+-++++++++++	0	11.417	20	0.9347	22277
rs1790090	12	123633424	a	g	0.776	-0.0676	0.0121	2.088e-08	--------+-+----------	0	11.409	20	0.9349	22277
rs140878079	9	125720381	t	c	0.072	0.1081	0.0193	2.098e-08	-+++++++-++++++++++++	0	13.181	20	0.8695	22277
rs62580262	9	125728048	a	c	0.928	-0.1081	0.0193	2.111e-08	+-------+------------	0	13.171	20	0.8699	22277
rs10985855	9	125766446	t	g	0.928	-0.1081	0.0193	2.157e-08	+-------+------------	0	13.105	20	0.8728	22277
rs10985856	9	125767291	t	c	0.072	0.1082	0.0193	2.157e-08	-+++++++-++++++++++++	0	13.106	20	0.8728	22277
rs1790109	12	123637752	c	g	0.2278	0.0674	0.012	2.157e-08	++++++++-+-++++++++++	0	10.91	20	0.9485	22277
rs1790108	12	123636841	a	g	0.2278	0.0674	0.012	2.17e-08	++++++++-+-++++++++++	0	10.892	20	0.949	22277
rs10985862	9	125775103	a	g	0.928	-0.1081	0.0193	2.187e-08	+-------+------------	0	13.074	20	0.8742	22277
rs10985840	9	125717063	a	g	0.072	0.108	0.0193	2.199e-08	-+++++++-++++++++++++	0	13.263	20	0.8658	22277
rs10985864	9	125780312	t	g	0.072	0.1081	0.0193	2.204e-08	-+++++++-++++++++++++	0	13.05	20	0.8752	22277
rs12002865	9	125729370	a	g	0.072	0.108	0.0193	2.204e-08	-+++++++-++++++++++++	0	13.228	20	0.8674	22277
rs62580279	9	125781291	c	g	0.072	0.1081	0.0193	2.231e-08	-+++++++-++++++++++++	0	13.033	20	0.8759	22277
rs12005838	9	125851083	t	g	0.0722	0.1083	0.0194	2.251e-08	-+++++++-++++++++++++	0	12.999	20	0.8774	22277
rs2695478	12	123689521	t	c	0.799	-0.0697	0.0125	2.264e-08	--------+-+----------	0	10.694	20	0.9538	22277
rs1716168	12	123651966	c	g	0.7716	-0.0673	0.012	2.293e-08	--------+-+----------	0	11.99	20	0.9164	22277
rs2695476	12	123694206	t	c	0.2015	0.0696	0.0125	2.344e-08	++++++++-+-++++++++++	0	10.899	20	0.9488	22277
rs77083006	12	123704569	t	c	0.7967	-0.0716	0.0128	2.358e-08	--------+-+------?---	0	10.926	19	0.9263	21451
rs62578996	9	125919594	a	g	0.072	0.1102	0.0197	2.374e-08	?+++++++-++++++++++++	0	13.368	19	0.8192	21727
rs2695479	12	123689386	t	c	0.2045	0.0692	0.0124	2.406e-08	++++++++-+-++++++++++	0	10.294	20	0.9625	22277
rs10773008	12	123800820	a	g	0.2188	0.0674	0.0121	2.414e-08	++++++++-+-++++++-+++	0	13.554	20	0.8524	22277
rs2682433	12	123697041	a	g	0.2015	0.0695	0.0125	2.414e-08	++++++++-+-++++++++++	0	10.892	20	0.949	22277
rs10846515	12	123801672	t	g	0.2188	0.0674	0.0121	2.431e-08	++++++++-+-++++++-+++	0	13.564	20	0.8519	22277
rs1727310	12	123660510	a	g	0.1963	0.0695	0.0125	2.449e-08	++++++++-+-++++++++++	0	11.176	20	0.9415	22277
rs10985892	9	125908794	t	c	0.9286	-0.1089	0.0195	2.462e-08	+-------+------------	0	13.801	20	0.8404	22277
rs1716185	12	123638070	a	t	0.2294	0.0674	0.0121	2.466e-08	++++++++-+-++++++++++	0	10.803	20	0.9512	22277
rs1618679	12	123650714	a	g	0.2324	0.0676	0.0121	2.495e-08	++++++++-+-++++++++++	0	11.175	20	0.9416	22277
rs10985820	9	125671970	a	g	0.928	-0.1077	0.0193	2.497e-08	+-------+------------	0	12.899	20	0.8817	22277
rs189482829	1	146404152	t	c	0.0136	-1.5804	0.2837	2.543e-08	????-???+????????????	97.4	38.405	1	5.75e-10	1183
rs4759420	12	123794871	c	g	0.7809	-0.0672	0.0121	2.598e-08	--------+-+------+---	0	13.638	20	0.8484	22277
rs7955457	12	123811225	a	c	0.2191	0.0673	0.0121	2.598e-08	++++++++-+-++++++-+++	0	13.48	20	0.8558	22277
rs12304248	12	123810425	t	c	0.2191	0.0673	0.0121	2.606e-08	++++++++-+-++++++-+++	0	13.479	20	0.8559	22277
rs1727314	12	123640664	a	c	0.7693	-0.0668	0.012	2.628e-08	--------+-+----------	0	10.585	20	0.9563	22277
rs1790123	12	123659542	t	c	0.7991	-0.0692	0.0124	2.64e-08	--------+-+----------	0	10.329	20	0.9618	22277
rs11057270	12	123808073	t	c	0.7809	-0.0673	0.0121	2.641e-08	--------+-+------+---	0	13.469	20	0.8564	22277
rs10985846	9	125740334	a	g	0.9274	-0.1073	0.0193	2.65e-08	+--+----+------------	0	13.762	20	0.8423	22277
rs10818762	9	125677857	a	g	0.9278	-0.1073	0.0193	2.675e-08	+-------+------------	0	13.034	20	0.8759	22277
rs7306710	12	66376091	t	c	0.4836	0.059	0.0106	2.706e-08	?++++++-++++?++++-+++	0	16.604	18	0.5505	20354
rs2024381	9	125814094	a	g	0.0763	0.1067	0.0192	2.725e-08	-++++++++++++++++++++	0	12.221	20	0.9083	22277
rs9032	9	125866772	c	g	0.1708	0.0778	0.014	2.737e-08	?++-+++++++++++++++++	0	8.242	19	0.9841	21727
rs1727324	12	123698603	a	t	0.2002	0.0697	0.0125	2.744e-08	++++++++-+-++++++++++	0	10.951	20	0.9475	22277
rs142285425	9	125951669	a	g	0.9281	-0.108	0.0194	2.801e-08	+-------+------------	0	15.232	20	0.763	22277
rs1727309	12	123658258	a	g	0.1971	0.0691	0.0124	2.827e-08	++++++++-+-++++++++++	0	10.938	20	0.9478	22277
rs1569068	12	123632276	a	g	0.7732	-0.0667	0.012	2.845e-08	--------+-+----------	0	11.099	20	0.9436	22277
rs2220747	5	116063185	a	t	0.9862	3.4228	0.6167	2.857e-08	?+????????+??????????	81.9	5.511	1	0.0189	2397
rs10985900	9	125954349	t	c	0.9281	-0.1077	0.0194	3.032e-08	+-------+------------	0	15.286	20	0.7598	22277
rs653441	9	125778647	a	g	0.8265	-0.0776	0.014	3.041e-08	?--+-----------------	0	8.616	19	0.9793	21727
rs78927059	9	125854317	a	g	0.9286	-0.1079	0.0195	3.108e-08	+-------+------------	0	12.897	20	0.8818	22277
rs10985872	9	125807296	t	c	0.072	0.107	0.0193	3.132e-08	-+++++++-++++++++++++	0	12.734	20	0.8885	22277
rs10985867	9	125784913	t	c	0.9278	-0.1069	0.0193	3.14e-08	+-------+------------	0	12.662	20	0.8914	22277
rs7136054	12	66376202	c	g	0.5057	-0.0594	0.0107	3.169e-08	?------+----?----+--+	0	16.767	18	0.5392	20354
rs62582462	9	125676701	a	c	0.9271	-0.1067	0.0193	3.213e-08	+-------+------------	0	13.266	20	0.8657	22277
rs1617434	12	123649486	a	g	0.2086	0.0678	0.0123	3.234e-08	++++++++-+-++++++++++	0	9.225	20	0.9802	22277
rs1616131	12	123619838	a	g	0.7753	-0.068	0.0123	3.245e-08	?-------+-+----------	0	11.125	19	0.9196	21727
rs10772996	12	123697531	t	c	0.2382	0.0704	0.0128	3.398e-08	++++++++-+-+?++++++++	0	13.818	19	0.7942	20904
rs10985807	9	125652376	t	c	0.072	0.1066	0.0193	3.402e-08	-++++++++++++++++++++	0	12.739	20	0.8883	22277
rs2851435	12	123712416	a	g	0.7941	-0.0689	0.0125	3.455e-08	--------+-+----------	0	10.656	20	0.9547	22277
rs1727294	12	123616514	a	g	0.2296	0.0668	0.0121	3.509e-08	++++++++-+-++++++++++	0	10.632	20	0.9552	22277
rs6095360	20	47532536	a	g	0.6894	-0.0605	0.011	3.53e-08	?------+-++--------+-	0	12.664	19	0.8553	21727
rs1790116	12	123618544	t	g	0.7719	-0.0668	0.0121	3.535e-08	--------+-+----------	0	10.769	20	0.952	22277
rs7870519	9	125917716	a	t	0.9282	-0.1074	0.0195	3.56e-08	+-------+------------	0	15.03	20	0.7747	22277
rs1727316	12	123618603	t	c	0.7719	-0.0668	0.0121	3.567e-08	--------+-+----------	0	10.769	20	0.952	22277
rs2682425	12	123653046	t	g	0.7806	-0.0714	0.013	3.594e-08	?-------+-+-?--------	0	9.63	18	0.9433	20354
rs1727313	12	123640853	c	g	0.2051	0.0676	0.0123	3.651e-08	++++++++-+-++++++++++	0	9.135	20	0.9813	22277
rs146425910	11	54983934	a	g	0.9885	1.6725	0.3038	3.701e-08	????+???????????????+	89.3	9.37	1	0.002206	1280
rs1616181	12	123619856	a	t	0.776	-0.0667	0.0121	3.887e-08	--------+-+----------	0	11.552	20	0.9306	22277
rs78303085	9	125869322	a	t	0.0712	0.1072	0.0195	3.901e-08	-+++++++-++++++++++++	0	13.642	20	0.8482	22277
rs1270594	12	123692965	a	t	0.2235	0.0712	0.0129	3.91e-08	++++++++-+-+?++++++++	0	11.217	19	0.9163	20904
rs10985798	9	125624520	c	g	0.0719	0.1061	0.0193	3.991e-08	-++++++++++++++++++++	0	12.993	20	0.8777	22277
rs7034822	9	125621808	a	g	0.072	0.106	0.0193	4.024e-08	-++++++++++++++++++++	0	12.911	20	0.8812	22277
rs10985841	9	125717135	t	c	0.0702	0.1079	0.0197	4.039e-08	-+++++++-++++++++++++	0	14.32	20	0.8139	22277
rs62578960	9	125869287	a	g	0.0712	0.1071	0.0195	4.043e-08	-+++++++-++++++++++++	0	13.615	20	0.8495	22277
rs62579000	9	125973531	t	c	0.0725	0.1068	0.0194	4.044e-08	-+++++++-++++++++++++	0	15.039	20	0.7742	22277
rs79361450	5	116057243	t	c	0.0165	-2.7709	0.5053	4.164e-08	?-????????-??????????	62.4	2.661	1	0.1029	2397
rs10744147	12	123643729	a	g	0.2112	0.0673	0.0123	4.165e-08	++++++++-+-++++++++++	0	8.973	20	0.9832	22277
rs116536930	17	43855156	t	g	0.4877	-0.0606	0.011	4.185e-08	--------+---?----?--+	0	13.24	18	0.7771	20078
rs7854647	9	125685336	a	g	0.0731	0.1057	0.0193	4.235e-08	-++++++++++++++++++++	0	12.515	20	0.8972	22277
rs10985911	9	126007069	t	c	0.9281	-0.1071	0.0196	4.24e-08	+-------+------------	0	15.422	20	0.7518	22277
rs10985908	9	125986335	t	c	0.072	0.1069	0.0195	4.246e-08	-+++++++-++++++++++++	0	15.752	20	0.7319	22277
rs62580314	9	125849692	a	g	0.9276	-0.1061	0.0194	4.257e-08	+-------+------------	0	12.536	20	0.8964	22277
rs1106240	12	123626982	t	c	0.7956	-0.0673	0.0123	4.291e-08	--------+-+----------	0	8.953	20	0.9834	22277
rs6019671	20	47815227	a	g	0.2964	0.0612	0.0112	4.383e-08	?+++-++-+--++++++++-+	0	12.147	19	0.8793	21727
rs2426139	20	47780105	a	g	0.2888	0.0612	0.0112	4.46e-08	?+++-++-+--++++++++-+	0	12.067	19	0.8828	21727
rs4838033	9	125964679	c	g	0.1632	0.0779	0.0142	4.507e-08	?++-++++++++++-++++++	0	12.74	19	0.8516	21727
rs12375673	9	125722936	t	c	0.0699	0.1076	0.0197	4.661e-08	-+++++++-++++++++++++	0	13.956	20	0.8327	22277
rs7266065	20	47531817	a	g	0.309	0.0592	0.0108	4.667e-08	-++++++-++-++++++++-+	0	13.045	20	0.8754	22277
rs7033878	9	125618080	t	g	0.9281	-0.1055	0.0193	4.687e-08	+--------------------	0	12.975	20	0.8784	22277
rs3092427	20	47774781	t	g	0.2902	0.0611	0.0112	4.705e-08	?+++-++-+--++++++++-+	0	11.913	19	0.8893	21727
rs348267	20	47775921	t	c	0.2872	0.0603	0.011	4.748e-08	++++-++-+--++++++++-+	0	12.336	20	0.904	22277
rs74089821	12	54346284	a	g	0.0112	-3.1849	0.5837	4.865e-08	?-???????-???????????	72.8	3.671	1	0.05536	2804
rs1716169	12	123716930	a	t	0.2304	0.0708	0.013	4.967e-08	?+++++++-+-+?++++++++	0	13.88	18	0.7369	20354
rs116756658	17	43851498	t	c	0.4517	-0.0608	0.0112	5.029e-08	--------+---?----?-++	0	14.21	18	0.7153	20078
rs10772993	12	123644714	a	g	0.2094	0.0668	0.0123	5.09e-08	++++++++-+-++++++++++	0	8.805	20	0.9851	22277
rs117692492	17	44662558	c	g	0.6521	-0.0754	0.0139	5.14e-08	-?---------+?----?---	42.2	29.404	17	0.03098	17779
rs1022688	20	47648856	a	g	0.3128	0.0586	0.0108	5.247e-08	+++++++-+++++++++++-+	0	13.438	20	0.8578	22277
rs348258	20	47768988	t	c	0.2964	0.0593	0.0109	5.421e-08	++++-++-++--+++++++-+	0	10.936	20	0.9479	22277
rs1490384	6	126851160	t	c	0.5096	0.0578	0.0106	5.458e-08	++-+-?+?++??++++??+++	0	13.486	14	0.4886	19565
rs10744148	12	123695918	t	c	0.7574	-0.0693	0.0128	5.523e-08	--------+-+-?--------	0	13.813	19	0.7945	20904
rs348276	20	47786190	a	g	0.2869	0.0601	0.0111	5.543e-08	++++-++-+--++++++++-+	0	12.109	20	0.9123	22277
rs1790126	12	123683563	t	c	0.7663	-0.0691	0.0127	5.558e-08	--------+-+-?--------	0	12.691	19	0.854	20904
rs41277140	9	125678613	a	t	0.9301	-0.1068	0.0197	5.656e-08	+-------+------------	0	13.725	20	0.8441	22277
rs74089818	12	54345936	t	g	0.9888	3.1487	0.5802	5.727e-08	?+???????+???????????	72.2	3.601	1	0.05773	2804
rs115222817	17	43852487	t	c	0.4953	-0.0596	0.011	5.793e-08	--------+---?----?--+	0	13.447	18	0.7643	20078
rs1627724	12	123638580	a	t	0.7631	-0.0648	0.0119	5.887e-08	--------+-+--------+-	0	12.963	20	0.879	22277
rs9388490	6	126704795	t	c	0.4543	0.0543	0.01	6.094e-08	++-++++-+++-+++++-++-	0	18.99	20	0.5225	22277
rs700074	9	125848482	a	g	0.8557	-0.0801	0.0148	6.117e-08	?--+-----------------	0	12.319	19	0.8716	21727
rs1790119	12	123615098	a	c	0.7488	-0.0677	0.0125	6.144e-08	--------+-+-?--------	0	11.073	19	0.9214	20904
rs2539924	9	125689874	c	g	0.1674	0.0757	0.014	6.205e-08	?++-+++++++++++++++++	0	11.1	19	0.9204	21727
rs34651656	20	47534729	a	g	0.308	0.0587	0.0108	6.233e-08	-++++++-+--++++++++-+	0	13.795	20	0.8407	22277
rs142095082	12	66373602	t	c	0.4848	-0.0578	0.0107	6.291e-08	------------?----+--+	0	16.174	19	0.6456	20904
rs348263	20	47795420	t	c	0.2873	0.0598	0.0111	6.456e-08	++++-++-+--++++++++-+	0	12.452	20	0.8996	22277
rs2900212	9	125980330	t	c	0.8332	-0.0788	0.0146	6.509e-08	?--+--------?--------	0	11.763	18	0.8592	20354
rs10985890	9	125884052	t	c	0.0822	0.103	0.0191	6.756e-08	-+++++++-++++++++++++	0	15.546	20	0.7444	22277
rs1727317	12	123618942	t	c	0.2041	0.0665	0.0123	6.871e-08	++++++++-+-++++++++++	0	9.059	20	0.9822	22277
rs12316131	12	123817796	t	c	0.783	-0.0663	0.0123	6.878e-08	--------+-+------+---	0	13.448	20	0.8574	22277
rs6012592	20	47677162	a	c	0.3034	0.0597	0.0111	6.883e-08	?++++++-+-+++++++++-+	0	13.62	19	0.8054	21727
rs7854147	9	125863350	a	g	0.852	-0.0796	0.0148	6.924e-08	?--+-----------------	0	11.54	19	0.9043	21727
rs4273712	6	126964510	a	g	0.7258	-0.0603	0.0112	7.01e-08	--+--+--+--+-----+---	0	16.292	20	0.6984	22277
rs783202	9	125856730	t	c	0.1363	0.083	0.0154	7.124e-08	?++-+++++++++++++++-+	0	10.987	19	0.9243	21727
rs2095962	9	125809145	a	c	0.1438	0.0796	0.0148	7.296e-08	?++-+++++++++++++++++	0	12.391	19	0.8682	21727
rs1727311	12	123660716	t	g	0.2072	0.0703	0.0131	7.398e-08	++++++++-+-+?++++++++	0	10.652	19	0.935	20904
rs41277128	9	125610975	a	g	0.0716	0.1043	0.0194	7.449e-08	-++++++++++++++++++++	0	12.779	20	0.8867	22277
rs1716174	12	123660717	t	c	0.2061	0.0702	0.0131	7.679e-08	++++++++-+-+?++++++++	0	10.97	19	0.9248	20904
rs700095	9	125922265	a	c	0.1667	0.0746	0.0139	8.086e-08	-++-+++++++++++++++++	0	16.704	20	0.6721	22277
rs10818797	9	126020405	t	c	0.8461	-0.0781	0.0146	8.098e-08	+--+--------?--------	0	16.91	19	0.5959	20904
rs116260344	6	29335360	t	c	0.8582	0.0883	0.0165	8.138e-08	+?+-+++--+++?++++?++-	0	14.335	17	0.6433	17779
rs13037557	20	47534590	t	c	0.3087	0.0581	0.0108	8.139e-08	-++++++-+--++++++++-+	0	13.783	20	0.8413	22277
rs6512554	20	47532750	a	g	0.6909	-0.0581	0.0108	8.147e-08	+------+-++--------+-	0	13.613	20	0.8496	22277
rs12378760	9	125661283	t	c	0.9263	-0.1028	0.0192	8.48e-08	+--------------------	0	12.342	20	0.9038	22277
rs79960718	5	116055587	a	g	0.0159	-2.6179	0.4889	8.559e-08	?-????????-??????????	68.9	3.215	1	0.07298	2397
rs6019535	20	47541517	a	g	0.3098	0.0587	0.011	9.181e-08	?++++++-++-++++++++-+	0	15.981	19	0.6586	21727
rs12829456	12	123725395	t	c	0.2121	0.068	0.0127	9.386e-08	++++++++-+-+?++++++++	0	13.526	19	0.8106	20904
rs2416898	9	126012547	t	c	0.8357	-0.0783	0.0147	9.448e-08	+--+--------?--------	0	13.56	19	0.8087	20904
rs1879380	12	123739111	a	g	0.2095	0.0685	0.0128	9.533e-08	++++++++-+-+?++++-+++	0	14.562	19	0.75	20904
rs117688712	5	123420491	a	g	0.0151	-2.7267	0.5112	9.61e-08	??????????-?????-????	88.6	8.758	1	0.003082	468
rs12824957	12	123750228	t	c	0.7891	-0.0682	0.0128	9.688e-08	--------+-+-?----+---	0	13.843	19	0.7928	20904
rs6019573	20	47602832	t	g	0.3062	0.0583	0.0109	9.764e-08	?+++-++-+++++++++++-+	0	13.879	19	0.7907	21727
rs2075676	20	47691211	a	c	0.3077	0.0583	0.0109	9.978e-08	?++++++-+++++++++++-+	0	13.854	19	0.7921	21727
rs12817892	12	123728702	a	g	0.2101	0.0681	0.0128	9.995e-08	++++++++-+-+?++++++++	0	13.43	19	0.8158	20904
rs10985882	9	125837337	t	c	0.0654	0.1092	0.0205	1.048e-07	-+++++++-++++++++++++	0	17.006	20	0.6526	22277
rs1727322	12	123699520	a	g	0.2068	0.0688	0.0129	1.048e-07	++++++++-+-+?++++++++	0	11.273	19	0.9143	20904
rs2596695	9	125677593	t	c	0.8307	-0.0742	0.014	1.065e-07	?--+-----------------	0	12.084	19	0.882	21727
rs141455489	11	47769622	a	g	0.026	2.7788	0.5228	1.067e-07	???????+??+??????????	81.5	5.4	1	0.02014	328
rs803726	9	125939355	t	c	0.1656	0.0739	0.0139	1.067e-07	-++-+++++++++++++++++	0	16.915	20	0.6585	22277
rs10760271	9	126044010	t	c	0.1457	0.0802	0.0151	1.083e-07	?++-++++++++?++++++++	0	9.566	18	0.9452	20354
rs6633	12	123745809	t	g	0.2106	0.0679	0.0128	1.108e-07	++++++++-+-+?++++-+++	0	14.25	19	0.7689	20904
rs6090932	20	47598298	a	c	0.693	-0.0581	0.011	1.109e-07	?------+-----------+-	0	13.731	19	0.7991	21727
rs700071	9	125845307	a	g	0.1527	0.0781	0.0147	1.11e-07	?++-+++++++++++++++++	0	11.488	19	0.9063	21727
rs3758331	9	125925995	a	t	0.1627	0.0742	0.014	1.135e-07	-++-+++++++++++++++++	0	17.028	20	0.6512	22277
rs6019557	20	47583372	t	g	0.6965	-0.0576	0.0109	1.139e-07	+------------------+-	0	14.691	20	0.7938	22277
rs1790120	12	123613565	a	c	0.2157	0.068	0.0128	1.177e-07	++++++++-+-+?++++++++	0	9.145	19	0.971	20904
rs6095401	20	47646621	a	g	0.2997	0.058	0.011	1.21e-07	-++++++-++-++++++++-+	0	14.113	20	0.8247	22277
rs6019547	20	47561091	a	g	0.3031	0.0574	0.0109	1.254e-07	-++++++-+++++++++++-+	0	15.922	20	0.7215	22277
rs2295027	20	47582884	a	g	0.3074	0.0571	0.0108	1.284e-07	-++++++-+++++++++++-+	0	14.908	20	0.7816	22277
rs6019600	20	47646932	t	c	0.3056	0.0571	0.0108	1.304e-07	-++++++-+++++++++++-+	0	14.615	20	0.798	22277
rs7953929	12	123758235	c	g	0.7852	-0.0677	0.0128	1.308e-07	--------+-+-?----+---	0	13.566	19	0.8084	20904
rs1983639	20	47572282	a	g	0.3059	0.057	0.0108	1.313e-07	-++++++-+++++++++++-+	0	14.754	20	0.7903	22277
rs13041022	20	47642476	a	g	0.3059	0.057	0.0108	1.319e-07	-++++++-+++++++++++-+	0	14.516	20	0.8034	22277
rs7048271	9	125918772	a	g	0.1617	0.0735	0.0139	1.339e-07	-++-+++++++++++++++++	0	17.462	20	0.6228	22277
rs2416899	9	126015103	t	g	0.8321	-0.076	0.0144	1.376e-07	+--+--------?--------	0	16.759	19	0.6062	20904
rs6019602	20	47651492	a	g	0.306	0.0569	0.0108	1.376e-07	-++++++-+++++++++++-+	0	14.656	20	0.7958	22277
rs707533	20	47652254	a	g	0.694	-0.0569	0.0108	1.376e-07	+------+-----------+-	0	14.656	20	0.7958	22277
rs707534	20	47652338	a	g	0.694	-0.0569	0.0108	1.376e-07	+------+-----------+-	0	14.656	20	0.7958	22277
rs6012586	20	47647417	t	c	0.694	-0.0569	0.0108	1.377e-07	+------+-----------+-	0	14.655	20	0.7958	22277
rs6019601	20	47647662	t	c	0.694	-0.0569	0.0108	1.377e-07	+------+-----------+-	0	14.656	20	0.7958	22277
rs6019594	20	47643554	c	g	0.694	-0.0569	0.0108	1.379e-07	+------+-----------+-	0	14.655	20	0.7958	22277
rs6019595	20	47644032	a	g	0.694	-0.0569	0.0108	1.379e-07	+------+-----------+-	0	14.655	20	0.7958	22277
rs6095400	20	47645989	a	c	0.694	-0.0569	0.0108	1.379e-07	+------+-----------+-	0	14.655	20	0.7958	22277
rs7262379	20	47642579	a	g	0.694	-0.0569	0.0108	1.379e-07	+------+-----------+-	0	14.657	20	0.7957	22277
rs66970580	20	47641339	t	c	0.694	-0.0569	0.0108	1.38e-07	+------+-----------+-	0	14.655	20	0.7958	22277
rs13042947	20	47647876	t	c	0.6941	-0.0569	0.0108	1.405e-07	+------+-----------+-	0	14.691	20	0.7938	22277
rs62621198	5	116052034	c	g	0.0161	-2.4214	0.46	1.41e-07	?-????????-??????????	64.8	2.845	1	0.09168	2397
rs28413626	12	123861452	a	g	0.2248	0.0687	0.0131	1.475e-07	++++++++-+-+?++++-+++	0	16.023	19	0.6557	20904
rs11759026	6	126792095	a	g	0.7552	-0.0655	0.0125	1.477e-07	--+---------?----+---	10.3	21.185	19	0.3266	20904
rs6019618	20	47671538	t	c	0.6925	-0.0578	0.011	1.482e-07	?---+--+-+---------+-	0	15.455	19	0.6933	21727
rs6095367	20	47550488	t	c	0.3035	0.057	0.0109	1.514e-07	-++++++-+--++++++++-+	0	16.157	20	0.7069	22277
rs2426125	20	47700982	a	g	0.7053	-0.058	0.011	1.523e-07	?---+--+-++--------+-	0	14.34	19	0.7635	21727
rs34984028	20	47549047	t	c	0.3038	0.057	0.0109	1.541e-07	-++++++-+--++++++++-+	0	16.219	20	0.703	22277
rs1885163	20	47701765	t	c	0.7061	-0.0579	0.011	1.557e-07	?---+--+-++--------+-	0	14.074	19	0.7794	21727
rs28569885	12	123897177	a	g	0.2154	0.0707	0.0135	1.583e-07	+++++-++-+-+?++++++++	0	18.468	19	0.4914	20904
rs6019558	20	47583480	a	c	0.3059	0.0566	0.0108	1.598e-07	-++++++-+++++++++++-+	0	14.797	20	0.7879	22277
rs2869692	20	47638256	a	g	0.3063	0.0567	0.0108	1.619e-07	+++++++-+-+++++++++-+	0	14.244	20	0.8179	22277
rs2426117	20	47693160	a	g	0.3059	0.0566	0.0108	1.629e-07	-++++++-+-+++++++++-+	0	14.911	20	0.7815	22277
rs2075675	20	47685493	t	c	0.694	-0.0566	0.0108	1.632e-07	+------+-----------+-	0	14.897	20	0.7823	22277
rs6019591	20	47640029	a	t	0.306	0.0566	0.0108	1.633e-07	-++++++-+++++++++++-+	0	14.841	20	0.7854	22277
rs7270848	20	47639737	a	g	0.694	-0.0566	0.0108	1.637e-07	+------+-----------+-	0	14.841	20	0.7855	22277
rs6019624	20	47685815	a	g	0.306	0.0566	0.0108	1.646e-07	-++++++-+++++++++++-+	0	14.895	20	0.7824	22277
rs6019620	20	47679300	a	t	0.3058	0.0566	0.0108	1.647e-07	-++++++-+-+++++++++-+	0	14.907	20	0.7817	22277
rs1997854	20	47602339	a	g	0.694	-0.0566	0.0108	1.654e-07	+------+-----------+-	0	14.814	20	0.7869	22277
rs6512567	20	47688620	t	g	0.6941	-0.0566	0.0108	1.675e-07	+------+-----------+-	0	14.895	20	0.7824	22277
rs7871718	9	125942509	c	g	0.1617	0.0729	0.0139	1.676e-07	-++-+++++++++++++++++	0	17.905	20	0.5937	22277
rs1569749	20	47601509	a	g	0.694	-0.0565	0.0108	1.685e-07	+------+-----------+-	0	14.813	20	0.787	22277
rs6019621	20	47679963	t	c	0.3061	0.0565	0.0108	1.688e-07	-++++++-+-+++++++++-+	0	14.968	20	0.7783	22277
rs7509369	20	47668037	a	g	0.308	0.0579	0.0111	1.689e-07	?+++-++-+++++++++++-+	0	15.105	19	0.7159	21727
rs7035966	9	125940391	a	g	0.1616	0.0729	0.0139	1.69e-07	-++-+++++++++++++++++	0	17.925	20	0.5924	22277
rs6090941	20	47676951	a	g	0.3062	0.0576	0.011	1.698e-07	?+++-++-+-+++++++++-+	0	14.476	19	0.7553	21727
rs10818789	9	125956461	a	g	0.838	-0.0727	0.0139	1.717e-07	+--+-----------------	0	17.454	20	0.6233	22277
rs1538482	20	47705496	t	c	0.7078	-0.057	0.0109	1.739e-07	----+--+-++--------+-	0	14.298	20	0.8151	22277
rs1048590	20	47610297	t	g	0.3059	0.0565	0.0108	1.74e-07	-++++++-+++++++++++-+	0	14.78	20	0.7889	22277
rs2295033	20	47610896	t	c	0.3059	0.0565	0.0108	1.742e-07	-++++++-+++++++++++-+	0	14.783	20	0.7887	22277
rs10985910	9	125996207	t	c	0.1659	0.0751	0.0144	1.75e-07	-++-++++++++?++++++++	0	18.272	19	0.5043	20904
rs2426120	20	47697253	a	t	0.3097	0.0563	0.0108	1.805e-07	-+++++++++-++++++++-+	0	15.757	20	0.7316	22277
rs2426122	20	47697939	a	g	0.6939	-0.0564	0.0108	1.82e-07	+------+-+---------+-	0	15.214	20	0.764	22277
rs2682426	12	123653556	t	c	0.7574	-0.0669	0.0128	1.847e-07	--------+---?--------	0	8.248	19	0.984	20904
rs35067339	12	123760109	a	t	0.2079	0.0672	0.0129	1.856e-07	++++++++-+-+?++++-+++	0	12.857	19	0.8458	20904
rs10121252	9	125936540	a	c	0.1644	0.0725	0.0139	1.874e-07	-++-+++++++++++++++++	0	17.948	20	0.5908	22277
rs3818223	20	47626485	c	g	0.3199	0.0565	0.0108	1.877e-07	?+++-++++-+++++++++-+	0	15.104	19	0.716	21727
rs4838032	9	125951448	t	g	0.8359	-0.0728	0.014	1.878e-07	+--+-----------------	0	18.379	20	0.5624	22277
rs71444571	12	123771015	a	g	0.212	0.0676	0.013	1.887e-07	?+++++++-+-+?++++-+++	0	12.966	18	0.7936	20354
rs9300255	12	123833521	t	c	0.7906	-0.0716	0.0137	1.888e-07	?-------+-+-?----?---	0	9.594	17	0.9198	19528
rs111264366	17	43855603	a	g	0.3589	-0.0626	0.012	1.907e-07	----+---+---?----?---	0	14.106	18	0.7222	20078
rs62580923	9	125635317	a	t	0.9258	-0.1	0.0192	1.922e-07	+--------------------	0	12.768	20	0.8871	22277
rs803736	9	125920376	a	g	0.8307	-0.0724	0.0139	1.927e-07	+--+-----------------	0	16.086	20	0.7112	22277
rs115119999	17	43842473	a	g	0.514	-0.0596	0.0114	1.953e-07	--------+--+?----?--+	0	15.54	18	0.6246	20078
rs6019608	20	47655617	t	c	0.3045	0.0565	0.0109	1.967e-07	-+++-++-+++++++++++-+	0	16.108	20	0.7099	22277
rs4838036	9	126016504	t	g	0.168	0.0751	0.0144	1.982e-07	-++-++++++++?++++++++	0	16.221	19	0.6425	20904
rs3758333	9	126024561	t	c	0.8308	-0.075	0.0144	1.99e-07	+--+--------?--------	0	15.898	19	0.6641	20904
rs114474914	5	116045076	a	g	0.9843	2.3837	0.4586	2.017e-07	?+????????+??????????	64.6	2.821	1	0.09303	2397
rs6019604	20	47653498	a	g	0.3059	0.0564	0.0108	2.031e-07	-+++-++-+++++++++++-+	0	15.949	20	0.7198	22277
rs148634498	12	66373501	t	g	0.6124	0.0612	0.0118	2.032e-07	+++++++++++-?++++-+-+	13.3	21.923	19	0.2881	20904
rs6478600	9	126011273	a	t	0.1673	0.0751	0.0145	2.034e-07	-++-++++++++?++++++++	0	16.685	19	0.6112	20904
rs6012593	20	47677835	a	g	0.2881	0.0603	0.0116	2.047e-07	-++++++++--+?++++++-+	0	14.233	19	0.7699	20904
rs3817652	20	47663368	a	g	0.6943	-0.0564	0.0109	2.051e-07	+---+--+-----------+-	0	15.917	20	0.7217	22277
rs115028256	5	116047433	a	g	0.9842	2.378	0.4581	2.086e-07	?+????????+??????????	65.7	2.918	1	0.08758	2397
rs6019609	20	47655768	c	g	0.6943	-0.0563	0.0108	2.118e-07	+---+--+-----------+-	0	15.925	20	0.7212	22277
rs116618298	5	116046902	a	g	0.0158	-2.3775	0.4582	2.12e-07	?-????????-??????????	65.5	2.897	1	0.08875	2397
rs2430398	9	125818456	c	g	0.1336	0.0789	0.0152	2.124e-07	-++-+++++++++++++++-+	0	16.095	20	0.7107	22277
rs6090940	20	47666027	t	g	0.3067	0.0563	0.0108	2.124e-07	-+++-++-+-+++++++++-+	0	16.342	20	0.6952	22277
rs1060105	12	123806219	t	c	0.2096	0.0705	0.0136	2.146e-07	+++++?+?-+???+++??+++	0	8.243	13	0.8274	18192
rs6019603	20	47653406	t	c	0.6941	-0.0562	0.0108	2.165e-07	+---+--+-----------+-	0	15.866	20	0.7249	22277
rs10818799	9	126033060	t	c	0.1705	0.0746	0.0144	2.166e-07	-++-++++++++?++++++++	0	16.234	19	0.6416	20904
rs7304782	12	123719444	a	g	0.7331	-0.0608	0.0117	2.204e-07	?--+----+-+---------+	0	16.239	19	0.6413	21727
rs7132277	12	123593382	t	c	0.1847	0.0669	0.0129	2.21e-07	++++++++-+-++++++++++	0	9.633	20	0.9744	22277
rs7658192	4	140023559	t	g	0.3332	0.0583	0.0113	2.293e-07	++++-++++-++?++++-+++	15.3	22.424	19	0.2637	20904
rs10818778	9	125789751	t	g	0.132	0.0788	0.0152	2.303e-07	-++-+++++++++++++++-+	0	16.217	20	0.703	22277
rs3795082	20	47673002	c	g	0.3048	0.0562	0.0109	2.355e-07	-+++-++-+-+++++++++-+	0	16.525	20	0.6836	22277
rs7306755	12	123767929	a	g	0.2116	0.0657	0.0127	2.365e-07	++++++++-+-+?++++-+++	0	13.025	19	0.8373	20904
rs7019463	9	125914336	c	g	0.1641	0.0722	0.014	2.389e-07	-++-+++++++++++++++++	0	17.935	20	0.5917	22277
rs28472704	12	123887369	t	c	0.2217	0.069	0.0134	2.435e-07	?+++++++-+-+?++++-+++	0	13.482	18	0.7622	20354
rs12002466	9	125865899	t	c	0.9266	-0.1025	0.0199	2.452e-07	+-------+--------?---	0	12.466	19	0.8647	21451
rs614274	9	125747038	t	g	0.8279	-0.0714	0.0138	2.466e-07	+--+-----------------	0	17.89	20	0.5946	22277
rs676805	9	125748867	c	g	0.8279	-0.0714	0.0138	2.47e-07	+--+-----------------	0	17.898	20	0.5942	22277
rs591883	9	125789160	a	g	0.1341	0.0784	0.0152	2.476e-07	-++-+++++++++++++++-+	0	16.113	20	0.7096	22277
rs853974	6	127068983	t	c	0.2702	0.0581	0.0113	2.478e-07	++-++-++-++-+++++-+++	0	15.354	20	0.7558	22277
rs6012590	20	47667237	t	c	0.306	0.0559	0.0108	2.485e-07	-+++-++-+-+++++++++-+	0	16.237	20	0.7018	22277
rs593930	9	125754154	a	g	0.1724	0.0713	0.0138	2.488e-07	-++-+++++++++++++++++	0	17.792	20	0.6011	22277
rs6012591	20	47667342	t	c	0.694	-0.0559	0.0108	2.488e-07	+---+--+-+---------+-	0	16.237	20	0.7018	22277
rs73611328	20	47669980	t	c	0.6944	-0.056	0.0109	2.5e-07	+---+--+-+---------+-	0	16.541	20	0.6825	22277
rs6090939	20	47665825	a	g	0.6941	-0.0559	0.0108	2.521e-07	+---+--+-+---------+-	0	16.236	20	0.7019	22277
rs2869694	20	47668383	t	c	0.306	0.0559	0.0108	2.53e-07	-+++-++-+-+++++++++-+	0	16.265	20	0.7001	22277
rs9388489	6	126698719	a	g	0.5327	-0.0548	0.0106	2.531e-07	--+--?-?--??----??---	0	11.367	14	0.657	19565
rs12821431	12	123783994	t	c	0.211	0.065	0.0126	2.555e-07	++++++++-+-+?++++-+++	0	13.32	19	0.8218	20904
rs1619561	12	123620268	c	g	0.7673	-0.066	0.0128	2.562e-07	--------+-+-?--------	0	11.788	19	0.8945	20904
rs117560908	17	43781083	t	c	0.2609	0.0668	0.013	2.572e-07	+?++-++++-++?++++-+++	0	17.491	18	0.4896	18605
rs783203	9	125856240	a	g	0.1705	0.0711	0.0138	2.587e-07	-++-+++++++++++++++++	0	16.548	20	0.6821	22277
rs4863493	4	140053879	t	c	0.305	0.0559	0.0109	2.606e-07	++-+-++++-+++++++-+++	0	19.873	20	0.4659	22277
rs12351386	9	125855711	t	c	0.1312	0.0788	0.0153	2.633e-07	-++-+++++++++++++++-+	0	16.249	20	0.7011	22277
rs79718263	20	47664667	t	c	0.3072	0.057	0.0111	2.633e-07	-+++-++-+-+++++++?+-+	0	15.937	19	0.6615	21451
rs7299943	12	123593485	a	t	0.2004	0.0651	0.0126	2.637e-07	++++++++-+-++++++++++	0	11.66	20	0.9273	22277
rs700086	9	125870663	t	c	0.1673	0.0719	0.014	2.643e-07	-++-+++++++++++++++++	0	17.357	20	0.6297	22277
rs1569750	20	47603241	a	g	0.7091	-0.0561	0.0109	2.648e-07	----+--+-++--------+-	0	14.474	20	0.8056	22277
rs4838035	9	126010900	t	c	0.1626	0.0746	0.0145	2.66e-07	-++-++++++++?++++++++	0	17.587	19	0.5502	20904
rs11562637	12	123897747	a	c	0.2138	0.07	0.0136	2.724e-07	+++-++++-+++?++++++++	0	15.142	19	0.7136	20904
rs6095407	20	47661470	c	g	0.3079	0.0558	0.0109	2.777e-07	++++-++-++-++++++++-+	0	15.349	20	0.7561	22277
rs2426121	20	47697732	a	c	0.6959	-0.0557	0.0108	2.784e-07	+------+-+---------+-	0	15.052	20	0.7734	22277
rs112725538	17	43855469	a	g	0.5107	-0.0578	0.0112	2.792e-07	--------+---?----?-++	0	14.713	18	0.6816	20078
rs646162	9	125769749	t	c	0.8265	-0.0708	0.0138	2.828e-07	+--+-----------------	0	18.461	20	0.5571	22277
rs587364	9	125760863	t	c	0.1734	0.0708	0.0138	2.849e-07	-++-+++++++++++++++++	0	18.481	20	0.5557	22277
rs7137286	12	123729268	t	c	0.7342	-0.0605	0.0118	2.894e-07	?--+----+-+---------+	0	15.729	19	0.6753	21727
rs66501340	20	47677185	t	c	0.6956	-0.0558	0.0109	2.896e-07	+---+--+-+---------+-	0	15.556	20	0.7438	22277
rs28855757	12	123885937	t	c	0.2223	0.0675	0.0132	2.973e-07	++++++++-+-+?++++-+++	0	13.713	19	0.8001	20904
rs28576953	12	123890276	t	c	0.2205	0.0676	0.0132	2.995e-07	++++++++-+-+?++++-+++	0	13.745	19	0.7983	20904
rs10818759	9	125652757	a	g	0.1369	0.0768	0.015	2.998e-07	-++-+++++++++++++++-+	0	16.043	20	0.714	22277
rs2027299	6	126685827	c	g	0.4709	0.0521	0.0102	3.009e-07	?+-++++-+++++++++-+++	0	16.208	19	0.6433	21727
rs6019619	20	47677834	t	c	0.6983	-0.0586	0.0114	3.009e-07	+------+-++-?------+-	0	15.423	19	0.6954	20904
rs6019582	20	47627605	t	c	0.3182	0.0548	0.0107	3.064e-07	-+++-++++-+++++++++-+	0	16.192	20	0.7047	22277
rs4838037	9	126029070	t	c	0.1707	0.0736	0.0144	3.093e-07	-++-++++++++?++++++++	0	16.118	19	0.6494	20904
rs10744150	12	123721614	a	c	0.2662	0.0595	0.0116	3.096e-07	-++-++++-+-+++++++++-	0	18.657	20	0.5442	22277
rs623038	9	125776428	a	g	0.8269	-0.0707	0.0138	3.096e-07	+--+-----------------	0	17.93	20	0.592	22277
rs2295578	20	47626601	c	g	0.3176	0.0548	0.0107	3.121e-07	-+++-++++-+++++++++-+	0	16.126	20	0.7088	22277
rs783200	9	125857032	a	g	0.8308	-0.071	0.0139	3.127e-07	+--+-----------------	0	16.661	20	0.6749	22277
rs700076	9	125854315	a	g	0.8297	-0.0706	0.0138	3.144e-07	+--+-----------------	0	16.659	20	0.675	22277
rs2024957	20	47616271	a	g	0.3084	0.0553	0.0108	3.158e-07	-++++++-+-+++++++++-+	0	15.958	20	0.7192	22277
rs2273531	20	47628434	t	c	0.6818	-0.0547	0.0107	3.189e-07	+---+----+---------+-	0	16.186	20	0.705	22277
rs7264180	20	47579780	t	c	0.6818	-0.0547	0.0107	3.21e-07	+---+----+---------+-	0	16.15	20	0.7073	22277
rs6012581	20	47627845	t	c	0.3182	0.0547	0.0107	3.214e-07	-+++-++++-+++++++++-+	0	16.185	20	0.7051	22277
rs2295031	20	47580347	a	g	0.6818	-0.0547	0.0107	3.216e-07	+---+----+---------+-	0	16.152	20	0.7071	22277
rs2295580	20	47626847	t	c	0.6818	-0.0547	0.0107	3.216e-07	+---+----+---------+-	0	16.184	20	0.7051	22277
rs2295579	20	47626736	a	t	0.6818	-0.0547	0.0107	3.218e-07	+---+----+---------+-	0	16.184	20	0.7051	22277
rs730544	20	47635818	c	g	0.3183	0.0547	0.0107	3.233e-07	-+++-++++-+++++++++-+	0	16.145	20	0.7076	22277
rs700082	9	125866070	c	g	0.8587	-0.0749	0.0147	3.238e-07	+--+-----------------	0	19.591	20	0.4837	22277
rs6019581	20	47627572	a	c	0.3176	0.0547	0.0107	3.242e-07	-+++-++++-+++++++++-+	0	16.12	20	0.7092	22277
rs6919397	6	126659043	t	g	0.5313	-0.0512	0.01	3.242e-07	--+----+---+-----+---	0	16.836	20	0.6636	22277
rs4549631	6	126966308	t	c	0.4963	-0.0542	0.0106	3.246e-07	--+-+?-?--??----??---	0	12.525	14	0.5642	19565
rs3818224	20	47628170	t	c	0.6818	-0.0547	0.0107	3.265e-07	+---+----+---------+-	0	16.183	20	0.7052	22277
rs6019580	20	47625905	t	c	0.6818	-0.0547	0.0107	3.273e-07	+---+----+---------+-	0	16.228	20	0.7024	22277
rs12824685	12	123817569	t	g	0.2095	0.0664	0.013	3.352e-07	?+++++++-+-+?++++-+++	0	12.048	18	0.8448	20354
rs2239540	9	125674995	a	g	0.1353	0.0764	0.015	3.368e-07	-++-+++++++++++++++-+	0	16.409	20	0.691	22277
rs700079	9	125859445	c	g	0.1713	0.0703	0.0138	3.377e-07	-++-+++++++++++++++++	0	17.144	20	0.6436	22277
rs28406193	12	123891865	t	g	0.2212	0.0672	0.0132	3.396e-07	++++++++-+-+?++++-+++	0	13.639	19	0.8043	20904
rs1790115	12	123620270	c	g	0.2279	0.0651	0.0128	3.413e-07	++++++++-+-+?++++++++	0	11.647	19	0.9002	20904
rs10985913	9	126009418	t	c	0.8318	-0.0736	0.0144	3.417e-07	+--+--------?--------	0	16.472	19	0.6256	20904
rs28376121	12	123908290	t	c	0.7933	-0.0714	0.014	3.45e-07	---+----+-+-?--------	0	14.95	19	0.7258	20904
rs700083	9	125869567	t	c	0.1722	0.0704	0.0138	3.487e-07	-++-+++++++++++++++++	0	16.178	20	0.7055	22277
rs2000242	9	125973337	t	c	0.1664	0.0706	0.0139	3.495e-07	-++-+++++++++++++++++	0	19.233	20	0.5068	22277
rs700078	9	125858594	c	g	0.1712	0.0702	0.0138	3.515e-07	-++-+++++++++++++++++	0	17.107	20	0.646	22277
rs2239539	9	125675559	a	g	0.1361	0.0762	0.015	3.53e-07	-++-+++++++++++++++-+	0	16.592	20	0.6793	22277
rs114996088	6	29377296	a	t	0.1558	-0.081	0.0159	3.537e-07	-?-----+----?----?-++	0	14.8	17	0.6099	17779
rs28410896	12	123901143	t	c	0.2109	0.0698	0.0137	3.549e-07	+++-++++-+-+?++++++++	0	15.823	19	0.6691	20904
rs17698176	17	44819595	t	g	0.7595	-0.0683	0.0134	3.603e-07	-------+-+++?----+--+	52.9	40.36	19	0.002934	20904
rs55972140	4	140050217	t	c	0.6944	-0.0552	0.0109	3.612e-07	--+-+----+-------+---	0	19.541	20	0.487	22277
rs12368594	12	123759321	a	g	0.2254	0.0731	0.0144	3.619e-07	++++++++-+-+?++++?+--	0	14.462	18	0.6985	20078
rs700088	9	125871538	t	c	0.1706	0.0702	0.0138	3.62e-07	-++-+++++++++++++++++	0	18.394	20	0.5615	22277
rs679064	9	125743667	a	g	0.1447	0.0741	0.0146	3.622e-07	-++-+++++++++++++++++	0	19.215	20	0.5079	22277
rs1601770	4	140050475	t	c	0.3056	0.0552	0.0109	3.693e-07	++-+-++++-+++++++-+++	0	19.474	20	0.4912	22277
rs4895807	6	126686513	c	g	0.5328	-0.0508	0.01	3.714e-07	--+----+---------+---	0	16.18	20	0.7054	22277
rs1727332	12	123718301	t	c	0.7337	-0.0587	0.0116	3.76e-07	+--+----+-+----------	0	17.307	20	0.6329	22277
rs9695700	9	125723227	a	t	0.8291	-0.0702	0.0138	3.779e-07	+--+-----------------	0	18.224	20	0.5727	22277
rs10818771	9	125724054	a	g	0.1709	0.0702	0.0138	3.781e-07	-++-+++++++++++++++++	0	18.223	20	0.5727	22277
rs9388486	6	126661154	t	c	0.5345	-0.0509	0.01	3.782e-07	--+----+---------+---	0	16.622	20	0.6773	22277
rs700061	9	125824478	t	c	0.8384	-0.0705	0.0139	3.786e-07	+--+-----------------	0	17.521	20	0.6189	22277
rs7980687	12	123822711	a	g	0.2145	0.0643	0.0127	3.797e-07	++++++++-+-+?++++-+++	0	13.043	19	0.8364	20904
rs3018099	12	123697007	t	c	0.7406	-0.0603	0.0119	3.816e-07	?--+----+-+----------	0	14.11	19	0.7772	21727
rs7863124	9	125757627	a	g	0.8581	-0.0742	0.0146	3.819e-07	+--+-----------------	0	19.889	20	0.4649	22277
rs618746	9	125737523	t	c	0.1707	0.0702	0.0138	3.861e-07	-++-+++++++++++++++++	0	18.273	20	0.5694	22277
rs114232784	17	44026739	a	g	0.3964	0.063	0.0124	3.88e-07	+?++++++-+--?++++?+++	28.1	23.65	17	0.1293	17779
rs700059	9	125824055	a	g	0.8383	-0.0704	0.0139	3.945e-07	+--+-----------------	0	17.492	20	0.6208	22277
rs6095416	20	47677007	t	c	0.3051	0.0552	0.0109	3.952e-07	-+++-++-+-+++++++++-+	0	15.495	20	0.7474	22277
rs1449962	9	125723461	a	t	0.8292	-0.0701	0.0138	3.956e-07	+--+-----------------	0	18.267	20	0.5698	22277
rs2167128	9	125767540	c	g	0.8581	-0.0741	0.0146	3.958e-07	+--+-----------------	0.2	20.032	20	0.4559	22277
rs4838029	9	125729666	a	c	0.858	-0.0741	0.0146	3.968e-07	+--+-----------------	0.4	20.086	20	0.4526	22277
rs10985844	9	125735969	t	c	0.1711	0.0701	0.0138	3.994e-07	-++-+++++++++++++++++	0	18.402	20	0.5609	22277
rs13137656	4	140130512	t	c	0.3036	0.0552	0.0109	4.004e-07	++-+-++++-+++++++-+++	5.8	21.221	20	0.3842	22277
rs9886870	9	125908280	c	g	0.1716	0.0702	0.0138	4.016e-07	-++-+++++++++++++++++	0	16.189	20	0.7048	22277
rs7968902	12	66363070	t	g	0.4301	0.0534	0.0105	4.035e-07	+++++++-++++?++++-++-	0	16.956	19	0.5928	20904
rs28676499	12	123906307	t	c	0.1993	0.0707	0.014	4.075e-07	+++-++++-+-+?++++++++	0	14.815	19	0.7343	20904
rs2000244	9	125973417	a	g	0.8284	-0.0724	0.0143	4.091e-07	+--+--------?--------	0	18.176	19	0.5107	20904
rs6095395	20	47627095	a	g	0.696	-0.0547	0.0108	4.092e-07	----+----+---------+-	0	16.03	20	0.7148	22277
rs73267317	5	116048415	a	g	0.9765	1.7779	0.351	4.093e-07	?+????????+??????????	0	0.686	1	0.4075	2397
rs71444568	12	123533239	a	g	0.2007	0.0629	0.0124	4.14e-07	++++++++-+-++++++++++	0	7.741	20	0.9934	22277
rs7044347	9	125888286	a	g	0.8305	-0.07	0.0138	4.145e-07	+--+-----------------	0	17.002	20	0.6529	22277
rs2000243	9	125973394	t	c	0.1718	0.0724	0.0143	4.191e-07	-++-++++++++?++++++++	0	18.432	19	0.4938	20904
rs2540074	9	125971496	t	c	0.8285	-0.0724	0.0143	4.206e-07	+--+--------?--------	0	18.154	19	0.5121	20904
rs10818775	9	125755571	t	c	0.1424	0.0739	0.0146	4.212e-07	-++-+++++++++++++++++	0	19.522	20	0.4881	22277
rs17754780	6	126664333	t	c	0.4656	0.0506	0.01	4.243e-07	++-++++-+++++++++-+++	0	16.694	20	0.6727	22277
rs12379325	9	125768680	t	g	0.8581	-0.0739	0.0146	4.245e-07	+--+-----------------	0	20.001	20	0.4579	22277
rs803734	9	125820080	a	g	0.1539	0.0726	0.0144	4.248e-07	-++-+++++++++++++++++	0	18.841	20	0.5322	22277
rs1727331	12	123718879	c	g	0.2652	0.0587	0.0116	4.259e-07	-++-++++-+-+++++++++-	0	17.979	20	0.5888	22277
rs644712	9	125805371	a	g	0.1729	0.0696	0.0138	4.26e-07	-++-+++++++++++++++++	0	17.548	20	0.6171	22277
rs12686096	9	125849896	t	c	0.1425	0.0738	0.0146	4.277e-07	-++-+++++++++++++++++	0.7	20.14	20	0.4492	22277
rs7870270	9	125762707	t	c	0.8574	-0.0738	0.0146	4.295e-07	+--+-----------------	0.7	20.143	20	0.449	22277
rs1089996	9	125964184	a	g	0.8283	-0.0723	0.0143	4.326e-07	+--+--------?--------	0	18.259	19	0.5052	20904
rs55653827	5	116044976	a	c	0.9757	1.7788	0.352	4.328e-07	?+????????+??????????	0	0.613	1	0.4335	2397
rs10818776	9	125768869	t	c	0.8574	-0.0738	0.0146	4.339e-07	+--+-----------------	0.8	20.151	20	0.4485	22277
rs10818767	9	125708213	t	c	0.858	-0.0738	0.0146	4.437e-07	+--+-----------------	0	19.823	20	0.4691	22277
rs28636834	12	123871070	a	c	0.7804	-0.0659	0.013	4.446e-07	--------+-+-?----+---	0	13.296	19	0.8231	20904
rs10818769	9	125719923	c	g	0.1705	0.0697	0.0138	4.492e-07	-++-+++++++++++++++++	0	18.235	20	0.572	22277
rs6016511	20	39709255	t	c	0.68	0.0554	0.011	4.554e-07	?+-+++++++??+++++++--	16.1	20.272	17	0.2606	21459
rs188050643	17	44623100	t	g	0.6395	-0.0716	0.0142	4.559e-07	-?---------+?----?---	52.6	35.901	17	0.004728	17779
rs2488597	9	125992073	a	g	0.828	-0.0721	0.0143	4.582e-07	+--+--------?--------	0	17.724	19	0.5409	20904
rs2326387	6	126680489	a	g	0.4693	0.0504	0.01	4.587e-07	++-++++-+++++++++-+++	0	16.219	20	0.703	22277
rs2045258	6	126674354	a	g	0.5346	-0.0504	0.01	4.652e-07	--+----+---------+---	0	16.231	20	0.7022	22277
rs2488465	9	125988218	a	g	0.1719	0.0721	0.0143	4.672e-07	-++-++++++++?++++++++	0	18.289	19	0.5032	20904
rs28583837	12	123863620	a	g	0.2133	0.0659	0.0131	4.691e-07	++++++++-+-+?++++-+++	0	13.034	19	0.8368	20904
rs73611323	20	47647437	c	g	0.2304	0.0593	0.0118	4.693e-07	+++++++-+---+++++++-+	0	12.824	20	0.8848	22277
rs9385396	6	126653855	a	g	0.4913	0.0501	0.0099	4.695e-07	++--+++-+-+++++++++++	0	8.931	20	0.9837	22277
rs2153920	9	125991542	a	g	0.8278	-0.072	0.0143	4.712e-07	+--+--------?--------	0	17.988	19	0.5233	20904
rs10818773	9	125725973	c	g	0.8558	-0.0734	0.0146	4.765e-07	+--+-----------------	0	19.916	20	0.4632	22277
rs667057	9	125764108	a	g	0.8557	-0.0734	0.0146	4.771e-07	+--+-----------------	0	19.957	20	0.4606	22277
rs60753674	9	125649381	t	c	0.1367	0.0755	0.015	4.779e-07	-++-+++++++++++++++-+	0	16.815	20	0.6649	22277
rs28715490	12	123903626	t	c	0.1972	0.0699	0.0139	4.785e-07	+++-++++-+-+?++++++++	0	14.39	19	0.7605	20904
rs10772997	12	123719880	a	c	0.7333	-0.0581	0.0115	4.788e-07	+--+----+-+---------+	0	17.892	20	0.5945	22277
rs586863	9	125760711	t	c	0.856	-0.0734	0.0146	4.814e-07	+--+-----------------	0	20.002	20	0.4578	22277
rs2044765	9	125716317	t	c	0.1442	0.0734	0.0146	4.855e-07	-++-+++++++++++++++++	0	19.906	20	0.4638	22277
rs11057202	12	123720775	t	g	0.7334	-0.0581	0.0115	4.878e-07	+--+----+-+---------+	0	17.892	20	0.5945	22277
rs624108	9	125752010	t	c	0.856	-0.0734	0.0146	4.878e-07	+--+-----------------	0	20.004	20	0.4577	22277
rs618275	9	125752613	c	g	0.144	0.0734	0.0146	4.879e-07	-++-+++++++++++++++++	0	20.004	20	0.4577	22277
rs11057207	12	123730891	t	g	0.2664	0.0583	0.0116	4.901e-07	-++-++++-+-+++++++++-	0	18.235	20	0.5719	22277
rs674625	9	125766545	a	g	0.144	0.0733	0.0146	4.912e-07	-++-+++++++++++++++++	0.1	20.022	20	0.4565	22277
rs3758332	9	125701431	t	g	0.1684	0.0696	0.0138	4.926e-07	-++-+++++++++++++++++	0	18.399	20	0.5612	22277
rs10985827	9	125701608	t	g	0.8316	-0.0696	0.0138	4.927e-07	+--+-----------------	0	18.399	20	0.5612	22277
rs1617156	12	123590165	t	c	0.2158	0.0614	0.0122	4.929e-07	++++++++-+-++++++++++	0	11.17	20	0.9417	22277
rs183721107	12	38017083	a	g	0.0187	-1.2803	0.2546	4.935e-07	????-???-????????????	92.3	13.017	1	0.0003087	1183
rs28706696	12	123908126	t	c	0.1992	0.0704	0.014	4.943e-07	+++-++++-+-+?++++++++	0	15.708	19	0.6766	20904
rs67624109	12	123824635	t	c	0.2133	0.0639	0.0127	4.961e-07	++++++++-+-+?++++-+++	0	13.404	19	0.8172	20904
rs2791438	9	125741098	t	c	0.8559	-0.0733	0.0146	4.996e-07	+--+-----------------	0	19.955	20	0.4608	22277
rs1984682	4	140036029	a	g	0.2925	0.0552	0.011	5.01e-07	++++-++++-+++++++-+++	0	18.501	20	0.5544	22277
rs700081	9	125861888	a	g	0.1419	0.0737	0.0147	5.059e-07	-++-+++++++++++++++++	0	19.957	20	0.4607	22277
rs146464530	6	126998497	t	c	0.512	-0.0538	0.0107	5.11e-07	--+-++-+---+?----?---	22.6	23.271	18	0.1804	20078
rs1361262	6	126701967	t	c	0.5325	-0.0499	0.0099	5.118e-07	--+----+---------+---	0	15.886	20	0.7237	22277
rs4838025	9	125697037	t	c	0.1427	0.0733	0.0146	5.136e-07	-++-+++++++++++++++++	0.2	20.04	20	0.4554	22277
rs34929358	20	47616142	a	g	0.1441	0.0754	0.015	5.147e-07	+++++++-+---?+--+++-+	35.4	29.394	19	0.06003	20904
rs11057209	12	123733621	a	g	0.2665	0.0581	0.0116	5.18e-07	-++-++++-+-+++++++++-	0	18.38	20	0.5624	22277
rs927160	20	47654564	c	g	0.6924	-0.0544	0.0108	5.215e-07	+---+--------------+-	0	14.841	20	0.7855	22277
rs28458312	12	123863265	t	g	0.2192	0.0654	0.013	5.268e-07	++++++++-+-+?++++-+++	0	13.08	19	0.8344	20904
rs4930719	12	123908948	a	g	0.1994	0.0705	0.0141	5.287e-07	+++-++++-+-+?++++++++	0	15.362	19	0.6993	20904
rs28582096	12	123856998	a	g	0.2179	0.0652	0.013	5.298e-07	++++++++-+-+?++++-+++	0	13.328	19	0.8214	20904
rs1155939	6	126866133	a	c	0.4987	0.0498	0.0099	5.32e-07	++-+--+-+++-+++++-+++	0	19.602	20	0.4831	22277
rs12344903	9	126035928	t	c	0.1444	0.0749	0.0149	5.326e-07	-++-++++++++?++++++++	0	18.72	19	0.4749	20904
rs1490388	6	126835655	t	c	0.4702	0.0533	0.0106	5.345e-07	++-++?+?++??++++??+++	0	13.003	14	0.5263	19565
rs4460848	12	123677810	a	g	0.2594	0.0581	0.0116	5.345e-07	-+++++++-+-++++++++++	0	15.072	20	0.7723	22277
rs7485502	12	123849096	c	g	0.7808	-0.0657	0.0131	5.354e-07	--------+-+-?----+---	0	12.894	19	0.8439	20904
rs700072	9	125848021	t	g	0.1438	0.0731	0.0146	5.369e-07	-++-+++++++++++++++++	0.6	20.116	20	0.4507	22277
rs7020047	9	125813685	c	g	0.1683	0.07	0.014	5.377e-07	-++-+++++++++++++++++	0	17.188	20	0.6407	22277
rs9853018	3	141101961	t	c	0.4495	0.051	0.0102	5.411e-07	?+-+++++-++++++-+++-+	24.9	25.295	19	0.1511	21727
rs10760265	9	125785003	t	c	0.8572	-0.0731	0.0146	5.459e-07	+--+-----------------	2.5	20.51	20	0.4265	22277
rs11057205	12	123725954	a	g	0.7309	-0.0581	0.0116	5.471e-07	+--+----+-+---------+	0	18.003	20	0.5872	22277
rs9491624	6	126679106	a	t	0.535	-0.0508	0.0101	5.513e-07	?-+----+---------+---	0	16.092	19	0.6511	21727
rs12299125	12	123862447	t	c	0.2192	0.0653	0.013	5.544e-07	++++++++-+-+?++++-+++	0	13.155	19	0.8306	20904
rs1455737	6	126647204	t	g	0.5058	-0.0498	0.0099	5.559e-07	--++---+-+-----------	0	9.351	20	0.9785	22277
rs10760259	9	125711603	a	c	0.8263	-0.069	0.0138	5.57e-07	+--+-----------------	0	18.457	20	0.5573	22277
rs28809230	12	123865361	t	c	0.7781	-0.0652	0.013	5.583e-07	--------+-+-?----+---	0	14.096	19	0.7781	20904
rs1615350	12	123650335	t	c	0.7377	-0.0575	0.0115	5.585e-07	+-------+------------	0	15.026	20	0.7749	22277
rs57824875	4	140130524	a	g	0.289	0.0553	0.0111	5.614e-07	++++-++++-+++++++-+++	4.2	20.88	20	0.4042	22277
rs10772999	12	123728230	a	g	0.7294	-0.0581	0.0116	5.636e-07	+--+----+-+---------+	0	18.136	20	0.5785	22277
rs9409265	9	125696237	a	g	0.829	-0.0692	0.0138	5.641e-07	+--+-----------------	0	18.532	20	0.5524	22277
rs2102949	12	123676763	a	g	0.7403	-0.0579	0.0116	5.659e-07	+-------+-+----------	0	15.217	20	0.7638	22277
rs10985922	9	126038583	t	c	0.1445	0.0747	0.0149	5.692e-07	-++-++++++++?++++++++	0	18.471	19	0.4912	20904
rs1455739	6	126631789	a	t	0.5128	-0.0498	0.01	5.692e-07	--++---+-+-----------	0	9.324	20	0.9788	22277
rs10985923	9	126038684	t	g	0.073	0.1002	0.02	5.711e-07	-+++++++-+++?++++++++	0	11.099	19	0.9205	20904
rs700069	9	125844980	a	t	0.1437	0.0729	0.0146	5.77e-07	-++-+++++++++++++++++	0.4	20.086	20	0.4525	22277
rs2275510	9	125811122	a	g	0.8585	-0.073	0.0146	5.786e-07	+--+-----------------	1.1	20.223	20	0.444	22277
rs2211425	9	125817169	t	g	0.8291	-0.0689	0.0138	5.799e-07	+--+-----------------	0	16.927	20	0.6577	22277
rs1716162	12	123642538	a	t	0.7498	-0.0629	0.0126	5.802e-07	--------+-+-?--------	0	10.878	19	0.9279	20904
rs803715	9	125842456	a	g	0.1437	0.0729	0.0146	5.835e-07	-++-+++++++++++++++++	0.2	20.046	20	0.455	22277
rs28683528	12	123845351	t	c	0.2176	0.0645	0.0129	5.851e-07	++++++++-+-+?++++-+++	0	13.337	19	0.8209	20904
rs10744151	12	123723735	c	g	0.7316	-0.0577	0.0116	5.852e-07	+--+----+-+---------+	0	18.265	20	0.57	22277
rs9372837	6	126638124	a	g	0.4937	0.0495	0.0099	5.881e-07	++--+++-+-+++++++++++	0	9.596	20	0.9749	22277
rs7031111	9	125987182	a	g	0.1669	0.0716	0.0143	5.911e-07	-++-++++++++?++++++++	0	18.765	19	0.472	20904
rs143094271	17	7463102	a	g	0.0254	0.1598	0.032	5.96e-07	++--++++-+++++++-++++	0	11.335	20	0.9371	22277
rs9401876	6	126669479	a	c	0.4645	0.0499	0.01	5.964e-07	++-++++-+++++++++-+++	0	16.302	20	0.6977	22277
rs28625019	12	123907563	a	g	0.1998	0.0697	0.014	5.971e-07	+++-++++-+-+?++++++++	0	15.282	19	0.7045	20904
rs6824592	4	140059852	c	g	0.2894	0.0551	0.011	5.985e-07	++++-++++-+++++++-+++	0	19.935	20	0.462	22277
rs28592876	12	123866429	a	g	0.2193	0.0651	0.013	5.996e-07	++++++++-+-+?++++-+++	0	13.674	19	0.8024	20904
rs584048	9	125807020	t	c	0.829	-0.0688	0.0138	6.044e-07	+--+-----------------	0	16.978	20	0.6544	22277
rs16912523	9	125808168	a	g	0.8566	-0.0727	0.0146	6.083e-07	+--+-----------------	0.9	20.179	20	0.4468	22277
rs600216	9	125802470	a	g	0.1434	0.0727	0.0146	6.096e-07	-++-+++++++++++++++++	1.7	20.339	20	0.4369	22277
rs6512562	20	47622729	a	g	0.7647	-0.0584	0.0117	6.103e-07	-------+-+++-------+-	0	13.512	20	0.8544	22277
rs605546	9	125761051	a	g	0.8367	-0.0737	0.0148	6.153e-07	+--+--------?--------	6.4	20.308	19	0.3763	20904
rs2797455	9	125818048	t	c	0.1434	0.0727	0.0146	6.18e-07	-++-+++++++++++++++++	1.8	20.373	20	0.4348	22277
rs675273	9	125778188	a	g	0.8558	-0.0727	0.0146	6.185e-07	+--+-----------------	2.4	20.495	20	0.4274	22277
rs12379685	9	125808861	a	c	0.1434	0.0726	0.0146	6.195e-07	-++-+++++++++++++++++	0.8	20.162	20	0.4479	22277
rs646545	9	125805783	t	c	0.1435	0.0726	0.0146	6.196e-07	-++-+++++++++++++++++	0.8	20.163	20	0.4478	22277
rs633222	9	125805101	a	t	0.171	0.0688	0.0138	6.206e-07	-++-+++++++++++++++++	0	17.15	20	0.6432	22277
rs677922	9	125806740	t	g	0.1434	0.0726	0.0146	6.208e-07	-++-+++++++++++++++++	0.8	20.162	20	0.4478	22277
rs700065	9	125833669	t	g	0.8283	-0.0687	0.0138	6.23e-07	+--+-----------------	0	17.523	20	0.6188	22277
rs700068	9	125841334	t	c	0.1706	0.0688	0.0138	6.234e-07	-++-+++++++++++++++++	0	16.726	20	0.6707	22277
rs7849410	9	125822537	t	c	0.8579	-0.0727	0.0146	6.238e-07	+--+-----------------	1.6	20.329	20	0.4375	22277
rs700067	9	125840177	t	c	0.8294	-0.0688	0.0138	6.252e-07	+--+-----------------	0	16.729	20	0.6705	22277
rs700066	9	125840114	a	t	0.1706	0.0688	0.0138	6.257e-07	-++-+++++++++++++++++	0	16.729	20	0.6705	22277
rs6842748	4	140125341	a	g	0.3065	0.0539	0.0108	6.31e-07	++-+-++++--++++++-+++	4.8	21.002	20	0.397	22277
rs9388485	6	126653474	a	c	0.5143	-0.0499	0.01	6.314e-07	--++---+-+-----------	0	8.62	20	0.9869	22277
rs28675824	12	123853449	c	g	0.217	0.0647	0.013	6.319e-07	++++++++-+-+?++++-+++	0	13.178	19	0.8293	20904
rs1455738	6	126636820	a	g	0.5063	-0.0494	0.0099	6.335e-07	--++---+-+-----------	0	9.413	20	0.9776	22277
rs803714	9	125843040	a	g	0.1436	0.0727	0.0146	6.343e-07	-++-+++++++++++++++++	0.7	20.144	20	0.449	22277
rs143584662	16	4992809	t	g	0.0125	-2.7523	0.5527	6.371e-07	?????????--??????????	88.7	8.868	1	0.002903	603
rs700064	9	125833575	a	t	0.1706	0.0687	0.0138	6.382e-07	-++-+++++++++++++++++	0	16.754	20	0.6689	22277
rs803733	9	125832879	t	c	0.1706	0.0687	0.0138	6.396e-07	-++-+++++++++++++++++	0	16.756	20	0.6687	22277
rs1609520	12	123735937	a	g	0.7362	-0.058	0.0117	6.423e-07	+--+----+-+---------+	0.6	20.121	20	0.4504	22277
rs671644	9	125783980	t	c	0.8558	-0.0725	0.0146	6.439e-07	+--+-----------------	2.2	20.447	20	0.4303	22277
rs620361	9	125782399	a	g	0.1717	0.0687	0.0138	6.453e-07	-++-+++++++++++++++++	0	17.801	20	0.6005	22277
rs700080	9	125861695	t	c	0.1497	0.0722	0.0145	6.502e-07	-++-+++++++++++++++++	0	19.251	20	0.5055	22277
rs644490	9	125802670	a	g	0.8285	-0.0686	0.0138	6.537e-07	+--+-----------------	0	17.542	20	0.6176	22277
rs2793008	9	125678603	a	g	0.8329	-0.0685	0.0138	6.568e-07	+--+-----------------	0.5	20.098	20	0.4518	22277
rs13037813	20	47750588	t	c	0.7704	-0.0586	0.0118	6.611e-07	-------+-+++-------+-	0	14.029	20	0.829	22277
rs6907898	6	126666416	t	c	0.4646	0.0497	0.01	6.611e-07	++-++++-+++++++++-+++	0	15.982	20	0.7178	22277
rs1260294	12	123560289	t	c	0.8019	-0.0618	0.0124	6.664e-07	--------+-+----------	0	9.881	20	0.9703	22277
rs9372836	6	126630298	t	c	0.4865	0.0496	0.01	6.674e-07	++--+++-+-+++++++++++	0	9.999	20	0.9682	22277
rs1155938	6	126866472	a	c	0.4996	0.0493	0.0099	6.689e-07	++-+-++-+++-+++++-+++	0	19.118	20	0.5142	22277
rs592977	9	125780932	a	c	0.1442	0.0724	0.0146	6.705e-07	-++-+++++++++++++++++	2.9	20.596	20	0.4212	22277
rs592564	9	125780857	t	c	0.1442	0.0724	0.0146	6.718e-07	-++-+++++++++++++++++	2.9	20.597	20	0.4212	22277
rs634305	9	125732032	a	g	0.1411	0.0736	0.0148	6.742e-07	-++-+++++++++++++++++	0	17.583	20	0.6149	22277
rs12950522	17	43859106	a	c	0.4899	-0.0532	0.0107	6.755e-07	--------+---?----+--+	4.9	19.978	19	0.3959	20904
rs11830103	12	123823546	a	g	0.7805	-0.0628	0.0126	6.779e-07	+-------+-+-?----+---	0	13.276	19	0.8242	20904
rs11057189	12	123688484	t	g	0.2592	0.058	0.0117	6.811e-07	-++-++++-+-++++++++++	0	15.405	20	0.7528	22277
rs662117	9	125800014	a	g	0.171	0.0685	0.0138	6.82e-07	-++-+++++++++++++++++	0	17.642	20	0.611	22277
rs1147322	9	125675601	a	g	0.1661	0.0684	0.0138	6.823e-07	-++-+++++++++++++++++	0	19.928	20	0.4624	22277
rs2791439	9	125785417	a	g	0.1715	0.0685	0.0138	6.826e-07	-++-+++++++++++++++++	0	17.745	20	0.6042	22277
rs12648234	4	140128447	t	c	0.3057	0.0538	0.0108	6.852e-07	++-+-++++--++++++-+++	5.8	21.223	20	0.3841	22277
rs6129760	20	39746403	a	g	0.6781	0.0535	0.0108	6.854e-07	++-+++++++??+++++++--	16.6	21.595	18	0.2505	22009
rs2241064	9	125680547	t	c	0.833	-0.0683	0.0138	6.881e-07	+--+-----------------	0.6	20.12	20	0.4504	22277
rs2241083	9	125814893	t	g	0.1707	0.0685	0.0138	6.896e-07	-++-+++++++++++++++++	0	16.936	20	0.6571	22277
rs700062	9	125828592	t	c	0.1435	0.0724	0.0146	6.896e-07	-++-+++++++++++++++++	0	19.993	20	0.4584	22277
rs12322888	12	123825559	t	c	0.2194	0.0629	0.0127	6.917e-07	-+++++++-+-+?++++-+++	0	13.244	19	0.8259	20904
rs189331311	20	47552467	c	g	0.2398	0.061	0.0123	6.922e-07	++++-++-+--+?++++++-+	0	18.649	19	0.4796	20904
rs1582874	3	141115219	t	c	0.553	-0.0499	0.0101	6.973e-07	--+-----+------+---+-	22.9	25.952	20	0.1674	22277
rs631086	9	125789907	a	g	0.8285	-0.0684	0.0138	6.978e-07	+--+-----------------	0	17.719	20	0.6059	22277
rs600967	9	125747709	a	g	0.8534	-0.0721	0.0145	6.99e-07	+--+-----------------	0	19.768	20	0.4725	22277
rs2539926	9	125683121	a	t	0.8339	-0.0683	0.0138	7.009e-07	+--+-----------------	0	19.615	20	0.4822	22277
rs34997336	12	123829116	a	g	0.2191	0.0631	0.0127	7.091e-07	-+++++++-+-+?++++-+++	0	13.281	19	0.8239	20904
rs12298826	12	123829028	a	g	0.781	-0.0631	0.0127	7.113e-07	+-------+-+-?----+---	0	13.283	19	0.8238	20904
rs2046661	4	140075052	a	g	0.2896	0.0546	0.011	7.141e-07	++++-++++-+++++++-+++	0	19.297	20	0.5026	22277
rs10030284	4	140121058	t	c	0.6948	-0.0537	0.0108	7.162e-07	--+-+----++------+---	4.4	20.91	20	0.4024	22277
rs9409266	9	125745042	a	g	0.8275	-0.0711	0.0143	7.17e-07	+--+--------?--------	0	17.456	19	0.559	20904
rs970403	6	126645966	a	g	0.4894	0.0492	0.0099	7.177e-07	++--+++-+-+++++++++++	0	9.316	20	0.9789	22277
rs11905116	20	47658064	a	g	0.6975	-0.0543	0.011	7.188e-07	+---+--------------+-	0	13.867	20	0.8372	22277
rs6478585	9	125707347	c	g	0.146	0.0721	0.0145	7.192e-07	-++-+++++++++++++++++	3.2	20.651	20	0.4179	22277
rs114199747	6	29379304	c	g	0.1574	-0.0785	0.0158	7.204e-07	-?-----+----?----?--+	0	15.198	17	0.5812	17779
rs6576	12	123892934	t	g	0.7636	-0.0648	0.0131	7.204e-07	--------+-+-?----+---	0	11.952	19	0.8877	20904
rs9739070	12	123771032	a	g	0.225	0.0627	0.0127	7.223e-07	++++++++-+-+?++++-+-+	0	12.962	19	0.8405	20904
rs7274221	20	47623498	t	c	0.2349	0.058	0.0117	7.225e-07	+++++++-+---+++++++-+	0	13.555	20	0.8523	22277
rs6909149	6	126631091	a	t	0.5116	-0.0493	0.01	7.227e-07	--++---+-+-----------	0	9.29	20	0.9793	22277
rs2851443	12	123694250	t	c	0.7397	-0.0579	0.0117	7.244e-07	+--+----+-+----------	0	15.305	20	0.7587	22277
rs115005445	6	29398938	t	c	0.1668	-0.0778	0.0157	7.26e-07	??-----+-+--?----?--+	1.6	16.264	16	0.4347	17229
rs1361108	6	126767600	t	c	0.4721	0.0528	0.0106	7.26e-07	++-++?+?++??++++??+++	0	12.42	14	0.5726	19565
rs1591806	6	126641185	a	g	0.5109	-0.0492	0.0099	7.263e-07	--++---+-+-----------	0	9.501	20	0.9763	22277
rs17450430	20	47772264	a	t	0.7713	-0.0586	0.0118	7.287e-07	-------+-+++-------+-	0	13.669	20	0.8469	22277
rs1568427	12	123738678	a	g	0.2663	0.0575	0.0116	7.298e-07	-++-++++-+-+++++++++-	0	18.784	20	0.5359	22277
rs1378579	6	126655243	a	c	0.4898	0.0492	0.0099	7.316e-07	++--+++-+-+++++++++++	0	8.856	20	0.9845	22277
rs35752040	20	47624600	a	t	0.2348	0.058	0.0117	7.347e-07	+++++++-+---+++++++-+	0	13.566	20	0.8518	22277
rs117766513	17	44346445	a	t	0.1427	-0.0996	0.0201	7.41e-07	-?------+--+?----?-+-	40.7	28.685	17	0.03754	17779
rs1147321	9	125673051	t	g	0.1667	0.0682	0.0138	7.448e-07	-++-+++++++++++++++++	0	19.907	20	0.4638	22277
rs114998506	17	43804186	t	c	0.5621	-0.0573	0.0116	7.449e-07	-?------+--+?-+--?--+	0	13.106	17	0.7291	17779
rs10773002	12	123746961	a	t	0.2665	0.0575	0.0116	7.515e-07	-++-++++-+-+++++++++-	0	18.223	20	0.5727	22277
rs148980032	17	44574205	t	c	0.4089	0.071	0.0144	7.523e-07	+?+-++++++--?+-++?+++	47.1	32.162	17	0.01436	17779
rs7792211	7	50707141	a	g	0.5885	-0.0552	0.0112	7.619e-07	----++--+-++?----+---	0	16.321	19	0.6358	20904
rs2943684	2	112491744	c	g	0.0319	0.2406	0.0487	7.671e-07	+?++++++??++?+-+-?+++	19.1	18.533	15	0.2357	16947
rs1969355	12	123742061	a	g	0.7338	-0.0573	0.0116	7.961e-07	+--+----+-+---------+	0	18.686	20	0.5423	22277
rs17378391	20	47772601	t	c	0.7707	-0.0583	0.0118	7.98e-07	-------+-+++-------+-	0	13.681	20	0.8463	22277
rs4683605	3	141094769	a	c	0.4528	0.0502	0.0102	8.07e-07	?+-+++++-++++++-+++-+	22.6	24.548	19	0.176	21727
rs1727302	12	123632930	a	g	0.7412	-0.0566	0.0115	8.102e-07	+-------+-+----------	0	15.292	20	0.7595	22277
rs115717727	6	29085228	a	g	0.6069	0.0707	0.0143	8.104e-07	????+++-?+-+??+++?+-+	0	7.364	12	0.8327	11371
rs7274851	20	47794355	a	g	0.771	-0.0584	0.0118	8.171e-07	-------+-+++-------+-	0	13.658	20	0.8474	22277
rs79941596	20	47793796	c	g	0.2291	0.0584	0.0118	8.178e-07	+++++++-+---+++++++-+	0	13.658	20	0.8474	22277
rs6095417	20	47678201	a	g	0.2916	0.0583	0.0118	8.264e-07	?+++-++-++++?++++++-+	0	11.814	18	0.8567	20354
rs35649484	20	47755162	t	c	0.2389	0.0573	0.0116	8.274e-07	+++++++-++--+++++++-+	0	13.102	20	0.873	22277
rs7031933	9	125791823	c	g	0.8558	-0.0718	0.0146	8.389e-07	+--+-----------------	2	20.399	20	0.4333	22277
rs35667796	20	47803301	a	c	0.7708	-0.0583	0.0118	8.446e-07	-------+-+++-------+-	0	13.758	20	0.8426	22277
rs1338840	6	126629425	a	g	0.4871	0.0491	0.01	8.45e-07	++--+++-+-+++++++++++	0	9.649	20	0.9741	22277
rs2130603	6	126826819	a	c	0.5295	-0.0489	0.0099	8.451e-07	--+----+---+-----+---	0	18.724	20	0.5398	22277
rs4148856	12	123450765	c	g	0.784	-0.0607	0.0123	8.487e-07	--------+-+-----++---	0	10.288	20	0.9627	22277
rs35334143	20	47530708	c	g	0.7704	-0.0579	0.0118	8.511e-07	-------+-+---------+-	0	14.117	20	0.8245	22277
rs6808936	3	141109321	a	g	0.5515	-0.0502	0.0102	8.61e-07	?-+-----+------+---+-	23.8	24.95	19	0.1622	21727
rs6921183	6	126869029	a	t	0.4975	-0.0489	0.0099	8.64e-07	--+-++-+---+-----+---	0.1	20.017	20	0.4569	22277
rs4674101	2	217487622	a	g	0.3052	0.0546	0.0111	8.658e-07	++-+++++++++++++-+-+-	6.9	21.485	20	0.3691	22277
rs6129731	20	39660687	a	c	0.6866	0.0564	0.0115	8.722e-07	?+-+++++++???+++++++-	23	20.785	16	0.1869	20086
rs141818184	6	29330745	t	c	0.8357	0.0758	0.0154	8.937e-07	+?+++++--+++?++++?++-	0	15.934	17	0.5285	17779
rs8122757	20	47762249	c	g	0.2384	0.0574	0.0117	8.956e-07	+++++++-+++-+++++++-+	0	12.72	20	0.8891	22277
rs6785012	3	141109348	t	c	0.4485	0.0501	0.0102	8.961e-07	?+-+++++-++++++-+++-+	23.8	24.933	19	0.1628	21727
rs1147319	9	125669502	t	g	0.8325	-0.0677	0.0138	8.994e-07	+--+-----------------	0.6	20.112	20	0.451	22277
rs67493040	20	47761778	t	c	0.7614	-0.0574	0.0117	9.015e-07	-------+---+-------+-	0	12.729	20	0.8887	22277
rs1980251	12	123744955	a	g	0.7336	-0.057	0.0116	9.05e-07	+--+----+-+---------+	0	18.55	20	0.5512	22277
rs10734900	12	123743445	a	g	0.7338	-0.057	0.0116	9.09e-07	+--+----+-+---------+	0	18.576	20	0.5495	22277
rs10732573	12	123743883	c	g	0.7338	-0.057	0.0116	9.096e-07	+--+----+-+---------+	0	18.575	20	0.5496	22277
rs10734901	12	123743447	a	g	0.7338	-0.057	0.0116	9.096e-07	+--+----+-+---------+	0	18.576	20	0.5495	22277
rs641760	12	123518866	t	c	0.2128	0.06	0.0122	9.098e-07	-+++++++-+-+++++--+++	0	11.058	20	0.9447	22277
rs6440003	3	141094209	a	g	0.4497	0.0493	0.01	9.101e-07	++-+++++-++++++-+++-+	19.1	24.723	20	0.2122	22277
rs8116693	20	47762210	t	c	0.7619	-0.0574	0.0117	9.115e-07	-------+---+-------+-	0	12.71	20	0.8895	22277
rs2129683	4	140090443	a	g	0.3042	0.0533	0.0108	9.139e-07	++-+-++++-+++++++-+++	0	19.83	20	0.4686	22277
rs28372579	12	123881176	a	g	0.7806	-0.0643	0.0131	9.148e-07	+-------+-+-?----+---	0	14.305	19	0.7656	20904
rs9482757	6	126923877	a	c	0.4962	-0.0509	0.0104	9.206e-07	--+-+?-?--??----?+---	0	14.316	15	0.5017	20391
rs6764769	3	141100280	a	g	0.5504	-0.0492	0.01	9.208e-07	--+-----+------+---+-	16	23.819	20	0.2504	22277
rs6925689	6	126865884	t	c	0.4881	-0.0491	0.01	9.209e-07	--+-+--+---+-----+---	0	19.681	20	0.478	22277
rs655293	12	123528405	a	g	0.7869	-0.0599	0.0122	9.309e-07	--------+-+-----++---	0	11.019	20	0.9457	22277
rs3824535	9	125683856	t	g	0.8531	-0.0706	0.0144	9.399e-07	+--+-----------------	9.3	22.06	20	0.3373	22277
rs13036715	20	47817815	a	g	0.2316	0.0579	0.0118	9.458e-07	+++++++-+---+++++++-+	0	13.812	20	0.8399	22277
rs12694394	2	217488575	t	c	0.3043	0.0545	0.0111	9.478e-07	++-+++++++++++++-+-++	3.5	20.726	20	0.4134	22277
rs9398804	6	126703390	a	t	0.4701	0.0489	0.01	9.533e-07	++-++++-+++++++++-+++	0	15.238	20	0.7626	22277
rs6095391	20	47618835	a	g	0.2313	0.0575	0.0117	9.64e-07	+++++++-+---+++++++-+	0	12.875	20	0.8827	22277
rs6535979	4	140124773	t	g	0.6957	-0.0533	0.0109	9.759e-07	--+-+----+-------+---	4.6	20.965	20	0.3992	22277
rs111529661	17	43855571	t	c	0.5047	-0.0545	0.0111	9.761e-07	--------+---?----?--+	0	16.218	18	0.5774	20078
rs6763931	3	141102833	a	g	0.4526	0.0497	0.0102	9.773e-07	?+-+++++-++++++-+++-+	20.4	23.864	19	0.2014	21727
rs2851447	12	123665113	c	g	0.7385	-0.0563	0.0115	9.79e-07	+-------+-+----------	0	15.01	20	0.7758	22277
rs1727319	12	123701353	t	c	0.2598	0.0572	0.0117	9.794e-07	-++-++++-+-++++++++++	0	15.049	20	0.7736	22277
rs10217802	9	125656455	a	g	0.1378	0.0732	0.015	9.814e-07	-++-+++++++++++++++-+	0	16.162	20	0.7065	22277
rs7771057	6	126637092	t	g	0.5062	-0.0496	0.0101	9.831e-07	--++---+-+-------?---	0	9.547	19	0.9633	21451
rs10818764	9	125705478	t	c	0.1531	0.0709	0.0145	9.846e-07	-++-+++++++++++++++++	0	19.929	20	0.4624	22277
rs34841991	20	47746974	t	c	0.7689	-0.0583	0.0119	9.955e-07	?------+-+++-------+-	0	13.388	19	0.8182	21727
rs520088	12	123522150	c	g	0.2137	0.0597	0.0122	9.994e-07	++++++++-+-+++++--+++	0	11.107	20	0.9434	22277
rs4422634	6	126806676	t	c	0.5293	-0.0484	0.0099	1.008e-06	--+----+---+-----+---	0	18.424	20	0.5595	22277
rs16917496	12	123893830	t	c	0.6799	-0.0597	0.0122	1.009e-06	--------+-+-?--------	0	11.441	19	0.9081	20904
rs1868590	9	125694610	a	c	0.8467	-0.0709	0.0145	1.01e-06	+--+-----------------	0	19.985	20	0.4589	22277
rs77690628	8	26189223	a	t	0.0691	0.1001	0.0205	1.016e-06	?++++++-++-++++-+++-+	0	14.753	19	0.7382	21727
rs700070	9	125845209	a	g	0.8476	-0.0708	0.0145	1.032e-06	+--+-----------------	0	19.507	20	0.4891	22277
rs116669624	6	29084087	a	c	0.3894	-0.0604	0.0124	1.051e-06	??-----+--+-?-?--?-+-	0	12.29	15	0.657	15774
rs35640549	20	47656546	t	c	0.2344	0.0574	0.0118	1.052e-06	+++++++-+---+++++++-+	0	14.934	20	0.7802	22277
rs7350160	9	125648504	a	g	0.8618	-0.073	0.015	1.053e-06	+--+---------------+-	0	16.155	20	0.707	22277
rs13042443	20	47663754	t	g	0.2348	0.0574	0.0118	1.054e-06	+++++++-+---+++++++-+	0	14.962	20	0.7786	22277
rs9375442	6	126803137	a	c	0.5271	-0.0485	0.0099	1.077e-06	--+----+---+-----+---	0	18.071	20	0.5828	22277
rs145938290	5	158324426	a	g	0.0116	-1.0268	0.2106	1.086e-06	-??????-??-?????-????	0	1.922	3	0.5888	1248
rs116156739	6	29098369	a	g	0.6135	0.0578	0.0119	1.099e-06	??+++++-++-+?++++?+-+	0	13.39	16	0.644	17229
rs9372840	6	126822635	a	c	0.5289	-0.0483	0.0099	1.102e-06	--+----+---+-----+---	0	18.431	20	0.5591	22277
rs2192432	9	125724527	a	t	0.8283	-0.0697	0.0143	1.112e-06	+--+--------?--------	0	18.355	19	0.4989	20904
rs9398810	6	126815604	a	c	0.4709	0.0483	0.0099	1.121e-06	++-++++-+++-+++++-+++	0	18.331	20	0.5656	22277
rs71351952	20	47523789	t	c	0.2334	0.0569	0.0117	1.13e-06	+++++++-+-+++++++++-+	0	14.113	20	0.8247	22277
rs3200031	8	26227484	t	c	0.0689	0.0997	0.0205	1.15e-06	?++++++-++-++++-+++-+	0	14.225	19	0.7704	21727
rs4380768	6	126867351	c	g	0.5041	0.049	0.0101	1.151e-06	?+-+-++-+++-+++++-+++	0	18.737	19	0.4738	21727
rs11938386	4	140019770	a	c	0.6979	-0.0556	0.0114	1.152e-06	--+-+----+--?----+---	4.3	19.858	19	0.4032	20904
rs686661	9	125784975	t	c	0.8236	-0.0667	0.0137	1.169e-06	+--+-----------------	0	17.398	20	0.627	22277
rs28481863	12	123902361	a	g	0.7917	-0.0681	0.014	1.171e-06	?--+----+-+-?--------	0	14.64	18	0.6865	20354
rs114062043	6	29069299	t	c	0.6049	0.0563	0.0116	1.174e-06	+?+++++-++-+?++++?+-+	0	13.477	17	0.7037	17779
rs1823448	9	125617391	c	g	0.8608	-0.0752	0.0155	1.185e-06	+--+--------?------+-	0	15.692	19	0.6777	20904
rs1991431	3	141133450	a	g	0.4451	0.0496	0.0102	1.202e-06	?+-+++++-++++++-+++-+	28.5	26.59	19	0.1146	21727
rs10985805	9	125644035	t	c	0.1382	0.0726	0.015	1.212e-06	-++-+++++++++++++++-+	0	16.208	20	0.7037	22277
rs1120786	6	126808637	t	g	0.5274	-0.0482	0.0099	1.225e-06	--+----+---+-----+---	0	18.123	20	0.5793	22277
rs114545642	6	29312478	c	g	0.163	-0.0761	0.0157	1.239e-06	??-----++---?----?--+	0	15.714	16	0.4731	17229
rs114468917	6	29283969	a	t	0.8289	0.0734	0.0151	1.242e-06	+?+++++--+++?++++?++-	0	16.254	17	0.5059	17779
rs17223831	14	90601920	a	g	0.1417	0.0768	0.0158	1.244e-06	-+++-+++++++?+++-++-+	21.5	24.191	19	0.1889	20904
rs141807931	6	29083675	a	g	0.6078	0.0562	0.0116	1.252e-06	+?+++++-++-+?++++?+-+	0	14.276	17	0.6475	17779
rs115201923	6	29097127	a	g	0.6135	0.0573	0.0118	1.254e-06	??+++++-++-+?++++?+-+	0	13.537	16	0.6331	17229
rs114250304	6	29052935	t	c	0.6076	0.0561	0.0116	1.257e-06	+?+++++-++-+?++++?+-+	0	14.074	17	0.6619	17779
rs7632381	3	141106063	t	c	0.5502	-0.0487	0.01	1.258e-06	--+-----+------+---+-	18.3	24.476	20	0.2222	22277
rs10818758	9	125652429	a	g	0.8528	-0.0699	0.0144	1.26e-06	+--+-----------------	10.1	22.251	20	0.3271	22277
rs9388496	6	126785062	a	g	0.5293	-0.0481	0.0099	1.262e-06	--+----+---+-----+---	0	18.372	20	0.5629	22277
rs3819428	7	50716483	a	g	0.5363	-0.0487	0.01	1.275e-06	----+---+-+-+----+--+	0	14.204	20	0.82	22277
rs77535478	9	77533287	a	g	0.0345	0.1691	0.0349	1.281e-06	?++-++++++-+?++++++++	0	14.302	18	0.7092	20354
rs78378222	17	7571752	t	g	0.9809	-0.1897	0.0392	1.295e-06	?---?---+-+-----++---	14.8	21.132	18	0.2728	20871
rs7026688	9	125975397	a	g	0.1585	0.0712	0.0147	1.297e-06	-++-++++++++?++++-+++	17.5	23.022	19	0.2364	20904
rs4053271	6	126830512	t	c	0.5314	-0.0481	0.0099	1.299e-06	--+----+---+-----+---	0	18.728	20	0.5395	22277
rs7738135	6	126829981	a	g	0.4687	0.0481	0.0099	1.302e-06	++-++++-+++-+++++-+++	0	18.72	20	0.5401	22277
rs4599176	20	47520094	t	g	0.2426	0.0566	0.0117	1.303e-06	+++++++-+++++++++++-+	0	10.73	20	0.9529	22277
rs1844594	6	126788107	a	g	0.4735	0.048	0.0099	1.318e-06	++-++++-+++-+++++-+++	0	18.432	20	0.559	22277
rs9372839	6	126809870	a	g	0.469	0.048	0.0099	1.318e-06	++-++++-+++-+++++-+++	0	18.205	20	0.5739	22277
rs6925607	6	126995068	t	c	0.486	0.0506	0.0105	1.32e-06	++-+--+-+++-?++++-+++	9.3	20.955	19	0.3393	20904
rs115615290	6	29327458	t	c	0.8347	0.0743	0.0154	1.322e-06	+?+++++--+++?++++?++-	0	16.018	17	0.5226	17779
rs116148881	6	29071071	a	c	0.6117	0.0571	0.0118	1.326e-06	??+++++-++-+?++++?+-+	0	13.308	16	0.6501	17229
rs2596701	9	125651013	a	c	0.8501	-0.0696	0.0144	1.327e-06	+--+-----------------	10.6	22.371	20	0.3207	22277
rs115819326	6	29069264	t	c	0.3882	-0.0571	0.0118	1.329e-06	??-----+--+-?----?-+-	0	13.306	16	0.6503	17229
rs13044144	20	47528808	c	g	0.2462	0.0557	0.0115	1.356e-06	+++++++-+-+++++++++-+	0	13.037	20	0.8758	22277
rs13037063	20	47525665	a	g	0.2299	0.0568	0.0118	1.366e-06	+++++++-+-+++++++++-+	0	14.077	20	0.8266	22277
rs261752	5	39328506	a	g	0.5471	0.0492	0.0102	1.388e-06	?++++++++++-++++++-+-	0	15.069	19	0.7182	21727
rs116838938	6	29042389	c	g	0.3884	-0.057	0.0118	1.397e-06	??-----+--+-?----?-+-	0	13.359	16	0.6463	17229
rs7975763	12	123604053	t	c	0.2087	0.06	0.0124	1.404e-06	++++++++-+-++++++++++	0	11.401	20	0.9351	22277
rs116209541	6	29052480	a	g	0.3882	-0.057	0.0118	1.41e-06	??-----+--+-?----?-+-	0	13.318	16	0.6494	17229
rs115069276	6	29051397	t	c	0.3882	-0.0569	0.0118	1.416e-06	??-----+--+-?----?-+-	0	13.376	16	0.6451	17229
rs12512685	4	140112553	c	g	0.711	-0.0529	0.011	1.418e-06	----+----+-------+---	0	19.717	20	0.4758	22277
rs115909974	6	29046943	a	g	0.3882	-0.0569	0.0118	1.421e-06	??-----+--+-?----?-+-	0	13.38	16	0.6448	17229
rs150266910	1	23442265	t	c	0.1764	-0.0657	0.0136	1.423e-06	----+--+----?---++--+	10.4	21.215	19	0.325	20904
rs117450815	17	43839951	a	t	0.8034	0.0721	0.015	1.424e-06	++++++++-+--?++++?+++	42.8	31.479	18	0.02532	20078
rs115077775	6	29069016	a	g	0.6068	0.0558	0.0116	1.432e-06	+?+++++-++-+?++++?+-+	0	13.608	17	0.6946	17779
rs9401890	6	126881295	a	g	0.5026	-0.048	0.01	1.433e-06	--+-+--+---+-----+---	2.3	20.461	20	0.4294	22277
rs115588138	6	29305537	a	g	0.1643	-0.0741	0.0154	1.435e-06	-?-----++---?----?--+	0	15.973	17	0.5258	17779
rs61662677	4	140095441	t	c	0.7104	-0.0528	0.011	1.436e-06	----+----+-------+---	2.1	20.425	20	0.4316	22277
rs10818763	9	125689694	t	c	0.1458	0.0698	0.0145	1.438e-06	-++-+++++++++++++++++	0.8	20.152	20	0.4485	22277
rs111878933	17	43856341	a	c	0.1938	-0.0728	0.0151	1.439e-06	--------+-++?----?-+-	31.4	26.245	18	0.09429	20078
rs9401885	6	126825837	c	g	0.5306	-0.0478	0.0099	1.448e-06	--+----+---+-----+---	0	18.346	20	0.5646	22277
rs115953154	6	29059714	a	g	0.3931	-0.0557	0.0116	1.452e-06	-?-----+--+-?----?-+-	0	13.614	17	0.6942	17779
rs1790097	12	123655049	a	g	0.2571	0.0619	0.0128	1.453e-06	+++++++--+-+?++++++++	0	10.674	19	0.9343	20904
rs7750293	6	126996230	t	c	0.5	0.0482	0.01	1.453e-06	++-+--+-+++-+++++-+++	0	19.064	20	0.5177	22277
rs11941589	4	140115744	a	g	0.5709	-0.052	0.0108	1.455e-06	--+--?-?-+??----??---	17.7	17.011	14	0.2556	19565
rs115720993	6	29059018	a	g	0.6068	0.0557	0.0116	1.459e-06	+?+++++-++-+?++++?+-+	0	13.626	17	0.6934	17779
rs2184968	6	126760994	t	c	0.5256	-0.0479	0.0099	1.459e-06	--+----+---+-----+---	0	19.009	20	0.5212	22277
rs4418209	6	126819699	t	g	0.5306	-0.0478	0.0099	1.468e-06	--+----+---+-----+---	0	18.187	20	0.5751	22277
rs144084106	1	190629862	t	g	0.0121	1.1642	0.2419	1.486e-06	??++??????+??????????	18.9	2.466	2	0.2914	1026
rs147257668	1	190629863	a	c	0.9879	-1.1642	0.2419	1.486e-06	??--??????-??????????	18.9	2.466	2	0.2914	1026
rs2596692	9	125624981	t	c	0.8304	-0.0686	0.0143	1.486e-06	+--+--------?-+------	5.3	20.07	19	0.3904	20904
rs113991933	17	43854502	a	g	0.6744	0.0634	0.0132	1.506e-06	?+++?+++-+++?++?+?+??	0	9.366	13	0.7448	17328
rs1375862	9	125617037	a	g	0.1378	0.0745	0.0155	1.514e-06	-++-++++++++?++++++-+	0	15.87	19	0.6659	20904
rs3213170	20	32267087	t	g	0.971	-0.1746	0.0363	1.517e-06	--+--+-+-+?-?----+---	0	12.265	18	0.8333	20806
rs149295851	18	75018039	a	g	0.0137	-1.9967	0.4152	1.519e-06	???????-????????-????	0	0.096	1	0.7568	600
rs12332057	4	140095004	c	g	0.2898	0.0527	0.011	1.528e-06	++++-++++-+++++++-+++	1.5	20.309	20	0.4388	22277
rs1159619	6	126801144	a	c	0.4695	0.0477	0.0099	1.532e-06	++-++++-+++-+++++-+++	0	18.125	20	0.5792	22277
rs4621656	6	126896168	c	g	0.5028	0.0483	0.0101	1.535e-06	?+-+--+-+++-+++++-+++	1.7	19.338	19	0.4353	21727
rs116356910	6	29062170	t	c	0.3872	-0.0569	0.0118	1.538e-06	??-----+--+-?----?-+-	0	13.055	16	0.6687	17229
rs113343439	17	44314217	a	g	0.824	0.0778	0.0162	1.539e-06	+?+-++++-+--?++++-+-+	43.2	31.667	18	0.02407	18605
rs9401883	6	126797111	a	g	0.5303	-0.0477	0.0099	1.55e-06	--+----+---+-----+---	0	18.196	20	0.5745	22277
rs34580798	20	47899957	c	g	0.2191	0.0573	0.0119	1.563e-06	+++++++-+---+++++++--	0	12.747	20	0.888	22277
rs1602278	6	126838605	a	c	0.5268	-0.0477	0.0099	1.565e-06	--+----+---+-----+---	0	18.626	20	0.5462	22277
rs4930718	12	123913433	a	g	0.784	-0.0676	0.0141	1.566e-06	---+----+-+-?----+---	0	17.497	19	0.5563	20904
rs1490387	6	126834083	a	c	0.4693	0.0476	0.0099	1.568e-06	++-++++-+++-+++++-+++	0	18.389	20	0.5618	22277
rs1823450	9	125617252	a	g	0.1385	0.0744	0.0155	1.571e-06	-++-++++++++?++++++-+	0	15.933	19	0.6618	20904
rs1823449	9	125617297	t	g	0.1385	0.0743	0.0155	1.585e-06	-++-++++++++?++++++-+	0	15.949	19	0.6607	20904
rs9375446	6	126835015	a	g	0.4692	0.0476	0.0099	1.585e-06	++-++++-+++-+++++-+++	0	18.363	20	0.5635	22277
rs2050644	6	126805255	a	g	0.5305	-0.0476	0.0099	1.603e-06	--+----+---+-----+---	0	17.973	20	0.5892	22277
rs45622034	20	47775094	t	c	0.2306	0.0574	0.012	1.603e-06	?++++++-+---+++++++-+	0	13.253	19	0.8254	21727
rs34078534	20	47824904	a	t	0.7848	-0.0609	0.0127	1.605e-06	-------+-+++?------+-	0	12.948	19	0.8412	20904
rs2596700	9	125691119	a	t	0.8524	-0.0694	0.0145	1.607e-06	+--+-----------------	0.8	20.162	20	0.4478	22277
rs74998289	17	43913558	t	g	0.8147	0.0733	0.0153	1.607e-06	+++-++++-+--?++++-+-+	44.9	34.472	19	0.01616	20904
rs2237471	7	50740065	t	c	0.7726	-0.0567	0.0118	1.608e-06	--++---+--+------+---	13.1	23.007	20	0.2884	22277
rs4629706	6	126888331	a	t	0.4991	-0.0475	0.0099	1.609e-06	--+-++-+---+-----+---	0	19.708	20	0.4763	22277
rs116247182	6	29087073	t	c	0.6116	0.0566	0.0118	1.61e-06	??+++++-++-+?++++?+-+	0	13.313	16	0.6498	17229
rs117947333	17	43840006	t	g	0.8026	0.0716	0.0149	1.617e-06	++++++++-+--?++++?+++	43.1	31.661	18	0.02411	20078
rs4559102	6	126773580	a	g	0.4708	0.0476	0.0099	1.626e-06	++-++++-+++-+++++-+++	0	17.628	20	0.6119	22277
rs9398809	6	126789144	t	c	0.4694	0.0476	0.0099	1.629e-06	++-++++-+++-+++++-+++	0	18.384	20	0.5621	22277
rs4339479	6	126936953	a	g	0.5032	0.0482	0.0101	1.635e-06	?+-+--+-+++-+++++-+++	2.5	19.479	19	0.4265	21727
rs2792990	9	125621610	c	g	0.8309	-0.0684	0.0143	1.644e-06	+--+--------?--------	1.5	19.284	19	0.4388	20904
rs10760260	9	125713526	t	g	0.1712	0.0676	0.0141	1.652e-06	-++-+++?++??++++?++++	7.3	17.268	16	0.3685	21409
rs937564	12	123477311	t	c	0.2126	0.0587	0.0122	1.667e-06	++++++++-+-+++++--+++	0	11.83	20	0.9218	22277
rs11154343	6	126412953	t	c	0.2776	-0.0568	0.0119	1.67e-06	-+++---++-+-?-----+--	49.7	37.76	19	0.006365	20904
rs116387053	6	29005789	t	c	0.6063	0.0555	0.0116	1.674e-06	+?+++++-++-+?++++?+-+	0	13.857	17	0.6772	17779
rs1572569	6	126771687	a	g	0.4734	0.0476	0.0099	1.675e-06	++-++++-+++-+++++-+++	0	18.044	20	0.5845	22277
rs3795075	20	47806092	a	g	0.2305	0.0574	0.012	1.679e-06	?++++++-+---+++++++-+	0	13.438	19	0.8154	21727
rs2152876	6	126761228	a	g	0.4712	0.0475	0.0099	1.681e-06	++-++++-+++-+++++-+++	0	18.172	20	0.5761	22277
rs140041612	6	29279949	t	c	0.1705	-0.0726	0.0152	1.694e-06	-?------+---?----?--+	0	16.231	17	0.5075	17779
rs6914367	6	126933359	t	c	0.5017	0.0482	0.0101	1.696e-06	?+-+--+-+++-+++++-+++	3.8	19.74	19	0.4104	21727
rs186527529	20	47552596	a	g	0.3142	0.056	0.0117	1.697e-06	?+++-++-+-++?++++++-+	0	11.577	18	0.8683	20354
rs1578060	6	126712247	c	g	0.4676	0.0476	0.0099	1.701e-06	++-++++-+++++++++-+++	0	18.297	20	0.5678	22277
rs1361109	6	126771143	t	c	0.4736	0.0475	0.0099	1.703e-06	++-++++-+++-+++++-+++	0	18.053	20	0.5839	22277
rs1417572	6	126958727	t	c	0.4974	-0.0474	0.0099	1.713e-06	--+-++-+---+-----+---	2.5	20.506	20	0.4267	22277
rs4895808	6	126781434	t	c	0.4692	0.0475	0.0099	1.721e-06	++-++++-+++-+++++-+++	0	18.236	20	0.5719	22277
rs75169667	6	126997841	a	g	0.498	-0.0475	0.0099	1.727e-06	--+-++-+---+-----+---	0	19.907	20	0.4638	22277
rs114677307	6	29058997	a	t	0.6072	0.0554	0.0116	1.731e-06	+?+++++-++-+?++++?+-+	0	13.823	17	0.6796	17779
rs1844593	6	126897827	a	g	0.5056	0.0474	0.0099	1.732e-06	++-+--+-+++-+++++-+++	0.5	20.097	20	0.4519	22277
rs9388494	6	126776094	t	g	0.4702	0.0483	0.0101	1.733e-06	?+-++++-+++-+++++-+++	0	18.557	19	0.4856	21727
rs118057691	17	44349080	c	g	0.8497	0.0931	0.0195	1.752e-06	+?++++++-+--?++++?+-+	46.8	31.949	17	0.01527	17779
rs1415671	6	126759587	t	g	0.5293	-0.0475	0.0099	1.756e-06	--+----+---+-----+---	0	18.21	20	0.5736	22277
rs883263	12	123485188	a	g	0.2129	0.0585	0.0122	1.758e-06	0+++++++-+-+++++--+++	0	12.112	20	0.9122	22277
rs9385401	6	126789472	t	c	0.4695	0.0474	0.0099	1.76e-06	++-++++-+++-+++++-+++	0	18.357	20	0.5639	22277
rs9372842	6	126920481	t	c	0.4973	-0.0474	0.0099	1.767e-06	--+-++-+---+-----+---	0	19.798	20	0.4706	22277
rs6913430	6	126976616	t	g	0.4967	-0.0473	0.0099	1.771e-06	--+-++-+---+-----+---	0.8	20.166	20	0.4476	22277
rs1340953	6	126951748	a	g	0.4966	-0.0473	0.0099	1.772e-06	--+-++-+---+-----+---	0.9	20.191	20	0.4461	22277
rs6478576	9	125634608	t	c	0.8435	-0.0708	0.0148	1.776e-06	+--+--------?--------	19.1	23.476	19	0.217	20904
rs10464788	7	50713126	t	c	0.536	-0.048	0.01	1.781e-06	----+---+-+------+--+	0	14.127	20	0.824	22277
rs6426783	1	23401682	a	g	0.174	-0.0652	0.0137	1.785e-06	----+--+----?---++--+	1.6	19.316	19	0.4367	20904
rs10203969	2	217485550	t	g	0.3128	0.0532	0.0111	1.786e-06	++-+++++++++++++-++++	0	16.001	20	0.7166	22277
rs9388500	6	126876580	c	g	0.4991	-0.0473	0.0099	1.79e-06	--+-++-+---+-----+---	0	19.354	20	0.4989	22277
rs9846396	3	141140968	t	c	0.442	0.0482	0.0101	1.797e-06	++-++++--++++++-+++-+	24.5	26.486	20	0.1504	22277
rs9375447	6	126874091	a	g	0.499	-0.0473	0.0099	1.802e-06	--+-++-+---+-----+---	0	19.459	20	0.4922	22277
rs145930900	6	28989067	t	c	0.6042	0.0552	0.0116	1.809e-06	+?+++++-++-+?++++?+-+	0	13.201	17	0.7226	17779
rs8753	17	7417640	t	c	0.024	0.1627	0.0341	1.813e-06	-+--++++-+++++++-++++	0	14.464	20	0.8062	22277
rs139368235	6	29162833	a	g	0.7392	0.0642	0.0134	1.82e-06	-?++++++++++?++++?+++	0	10.833	17	0.8651	17779
rs73217710	8	26198233	a	g	0.0693	0.096	0.0201	1.836e-06	-++++++-++-++++-+++-+	0	16.276	20	0.6994	22277
rs9401874	6	126625617	t	g	0.4838	0.0479	0.01	1.844e-06	++-++++-+-+++++++++++	0	8.984	20	0.9831	22277
rs114564013	6	28989083	t	c	0.6056	0.0553	0.0116	1.855e-06	+?+++++-++-+?++++?+-+	0	13.327	17	0.714	17779
rs9388495	6	126782457	a	g	0.4723	0.0481	0.0101	1.857e-06	?+-++++-+++-+++++-+++	0	18.374	19	0.4976	21727
rs13068733	3	141118028	a	g	0.5474	-0.0486	0.0102	1.867e-06	?-+-----+------+---+-	22.6	24.533	19	0.1765	21727
rs8180649	6	126992202	t	c	0.4974	-0.0472	0.0099	1.869e-06	--+-++-+---+-----+---	0.1	20.016	20	0.4569	22277
rs1344674	3	141125186	a	g	0.5492	-0.0479	0.0101	1.9e-06	--+-----+------+---+-	18.7	24.602	20	0.2171	22277
rs753381	20	39797465	t	c	0.4415	0.0498	0.0105	1.911e-06	?+-++++?-+??++-++?++-	25	20.002	15	0.1719	20403
rs183989990	1	190595223	t	c	0.0123	1.1413	0.2396	1.914e-06	??++??????+??????????	8.6	2.188	2	0.3349	1026
rs114654290	6	29092579	c	g	0.3938	-0.0551	0.0116	1.924e-06	-?-----+--+-?----?-+-	0	13.607	17	0.6947	17779
rs2237472	7	50741502	t	c	0.2293	0.0562	0.0118	1.931e-06	++--+++--+-++++++-+++	10.5	22.345	20	0.3221	22277
rs9375441	6	126778600	a	g	0.4695	0.0473	0.0099	1.939e-06	++-++++-+++-+++++-+++	0	18.11	20	0.5802	22277
rs117026001	19	17600251	t	c	0.0108	-1.636	0.3437	1.94e-06	-?-??????????????????	0	0.454	1	0.5006	875
rs733329	9	125624164	t	c	0.8509	-0.0708	0.0149	1.943e-06	+--+--------?--------	8.7	20.805	19	0.3477	20904
rs146549315	6	29036678	a	g	0.6069	0.0551	0.0116	1.945e-06	+?+++++-++-+?++++?+-+	0	13.213	17	0.7218	17779
rs34804433	20	47896187	c	g	0.214	0.057	0.012	1.953e-06	+++++++-+---+++++++--	0	14.501	20	0.8042	22277
rs238200	20	47899652	t	c	0.2212	0.0567	0.0119	1.954e-06	+++++++-+---+++++++--	0	12.77	20	0.887	22277
rs146057550	17	44348753	t	c	0.8506	0.0928	0.0195	1.962e-06	+?++++++-+--?++++?+-+	46.4	31.713	17	0.01633	17779
rs1340952	6	126951510	t	c	0.5044	0.0471	0.0099	1.97e-06	++-+--+-+++-+++++-+++	4.3	20.9	20	0.4031	22277
rs2448415	1	93469310	a	g	0.4688	0.0491	0.0103	1.971e-06	?+++-++++++-+++-+++--	36.5	29.933	19	0.05266	21727
rs834903	5	39334323	a	g	0.4428	-0.0489	0.0103	1.973e-06	?----------+------+-+	0	15.672	19	0.679	21727
rs9401888	6	126877523	a	g	0.4991	-0.0471	0.0099	1.973e-06	--+-++-+---+-----+---	0	19.584	20	0.4842	22277
rs9385399	6	126759033	t	g	0.47	0.0472	0.0099	1.974e-06	++-++++-+++-+++++-+++	0	18.351	20	0.5643	22277
rs182845999	16	4366636	a	g	0.0181	0.4248	0.0893	1.979e-06	???????+???+?+?????++	81.8	22.017	4	0.0001989	5839
rs3861457	6	126902245	t	c	0.4949	-0.0471	0.0099	1.982e-06	--+-++-+---+-----+---	0	19.738	20	0.4744	22277
rs10499135	6	126626333	a	g	0.52	-0.0477	0.01	1.984e-06	--+----+-+-----------	0	9.377	20	0.9781	22277
rs116670934	6	29076372	a	g	0.3921	-0.0553	0.0116	1.989e-06	-?-----+--+-?----?-+-	0	13.824	17	0.6795	17779
rs4683606	3	141110074	a	g	0.5485	-0.0485	0.0102	1.996e-06	?-+-----+------+---+-	19.4	23.566	19	0.2133	21727
rs864937	6	127015083	a	g	0.4946	-0.0479	0.0101	2.002e-06	?-+-++-+---+-----+---	6.9	20.414	19	0.3701	21727
rs853961	6	127003464	t	g	0.4947	-0.0479	0.0101	2.014e-06	?-+-++-+---+-----+---	10.1	21.134	19	0.3295	21727
rs143948241	6	29034376	a	g	0.374	-0.0567	0.0119	2.022e-06	-?-----+--+-?----?-+-	0	14.27	17	0.6479	17779
rs6569469	6	127008431	t	c	0.4969	-0.0478	0.0101	2.035e-06	?-+-++-+---+-----+---	4.9	19.978	19	0.3959	21727
rs7269912	20	47656198	a	g	0.7639	-0.0565	0.0119	2.035e-06	?------+-+++-------+-	0	14.681	19	0.7426	21727
rs4243491	6	126938536	t	c	0.4991	-0.0477	0.0101	2.043e-06	?-+-++-+---+-----+---	4.1	19.823	19	0.4053	21727
rs9401893	6	126907644	a	g	0.4947	-0.0471	0.0099	2.053e-06	--+-++-+---+-----+---	0	19.52	20	0.4883	22277
rs4584000	6	126931822	t	c	0.4965	-0.047	0.0099	2.055e-06	--+-++-+---+-----+---	0	19.586	20	0.4841	22277
rs2487387	9	125703274	a	g	0.1577	0.0716	0.0151	2.056e-06	-++-++++++++?++++++++	2.6	19.511	19	0.4245	20904
rs2184967	6	126773487	t	c	0.4694	0.0471	0.0099	2.069e-06	++-++++-+++-+++++-+++	0	17.97	20	0.5894	22277
rs72952297	2	180379814	t	g	0.932	0.0976	0.0206	2.07e-06	?+-++-+-+--+++++++++-	0	18.811	19	0.469	21727
rs114019106	6	29287000	t	c	0.8292	0.0718	0.0151	2.077e-06	+?++++++-+++?++++?++-	0	15.642	17	0.5493	17779
rs9388507	6	126970895	a	c	0.501	0.0469	0.0099	2.08e-06	++-+--+-+++-+++++-+++	2.2	20.446	20	0.4304	22277
rs56335217	20	47871197	c	g	0.2132	0.0568	0.012	2.081e-06	+++++++-+---+++++++--	0	13.077	20	0.8741	22277
rs116807716	6	29088815	t	c	0.6064	0.0549	0.0116	2.107e-06	+?+++++-++-+?++++?+-+	0	13.783	17	0.6824	17779
rs141812874	6	29089231	a	t	0.3936	-0.0549	0.0116	2.112e-06	-?-----+--+-?----?-+-	0	13.764	17	0.6838	17779
rs7691509	4	140013682	a	c	0.6952	-0.0536	0.0113	2.114e-06	--+-+----+--?----+---	0	18.167	19	0.5113	20904
rs76647086	1	23429461	t	g	0.1684	-0.0652	0.0137	2.116e-06	----+--+----?---++--+	7	20.434	19	0.3689	20904
rs113138968	17	44314261	t	c	0.1709	-0.0794	0.0167	2.126e-06	-?-+----+-++?----+-+-	43.1	31.648	18	0.02419	18605
rs6512577	20	47865784	t	c	0.2125	0.0592	0.0125	2.126e-06	+++++++?+-??++++??+--	0	8.951	15	0.8801	20583
rs116273603	6	29021612	t	c	0.6066	0.0549	0.0116	2.13e-06	+?+++++-++-+?++++?+-+	0	13.281	17	0.7172	17779
rs35759030	20	47858290	a	g	0.2132	0.0568	0.012	2.131e-06	+++++++-+---+++++++--	0	12.663	20	0.8914	22277
rs73231956	12	123791649	t	c	0.8564	-0.0753	0.0159	2.131e-06	?-------+-+-?--------	0	12.012	18	0.8466	20354
rs8123912	20	47863282	c	g	0.2139	0.0567	0.012	2.131e-06	+++++++-+---+++++++--	0	13.014	20	0.8768	22277
rs10776526	4	139998918	a	c	0.3059	0.0537	0.0113	2.133e-06	++++-++++-++?++++-+++	0	18.361	19	0.4985	20904
rs4921750	8	17171737	t	c	0.7997	-0.0621	0.0131	2.135e-06	--------+--+?-----+--	0	17.798	19	0.5359	20904
rs137993948	1	23369277	t	g	0.8288	0.0657	0.0139	2.136e-06	++++-++-++++?+++--++-	0	18.424	19	0.4943	20904
rs9375439	6	126758540	c	g	0.5303	-0.0471	0.0099	2.136e-06	--+----+---+-----+---	0	18.177	20	0.5757	22277
rs8121511	20	47874294	a	g	0.2134	0.0567	0.012	2.141e-06	+++++++-+---+++++++--	0	12.827	20	0.8847	22277
rs28480361	4	139967564	a	g	0.2857	0.055	0.0116	2.149e-06	++++-++++-++?++++-+++	0	17.418	19	0.5616	20904
rs9385400	6	126764190	t	g	0.5303	-0.0471	0.0099	2.149e-06	--+----+---+-----+---	0	18.015	20	0.5864	22277
rs4838021	9	125657099	t	c	0.1487	0.0682	0.0144	2.153e-06	-++-+++++++++++++++++	8.8	21.932	20	0.3442	22277
rs199510	17	44857929	a	c	0.196	-0.0662	0.014	2.156e-06	--------+-++?------+-	37.6	30.44	19	0.04646	20904
rs4897182	6	126755642	t	g	0.529	-0.0471	0.0099	2.156e-06	--+----+---+-----+---	0	18.9	20	0.5283	22277
rs4621657	6	126896227	a	g	0.5049	0.0469	0.0099	2.16e-06	++-+--+-+++-+++++-+++	0	19.764	20	0.4728	22277
rs114541191	17	44200191	t	c	0.309	-0.0615	0.013	2.167e-06	-?--+----+++?----?---	31.1	24.68	17	0.1021	17779
rs6124328	20	39826928	a	g	0.6908	0.0517	0.0109	2.168e-06	++-+++++++??++++++++-	12.2	20.512	18	0.3047	22009
rs117595323	17	43848412	a	g	0.8038	0.0703	0.0148	2.17e-06	++++++++-+--?++++?+++	41.4	30.735	18	0.03088	20078
rs4621655	6	126896107	a	g	0.5051	0.0469	0.0099	2.171e-06	++-+--+-+++-+++++-+++	0	19.763	20	0.4728	22277
rs148733605	6	29093788	a	g	0.3947	-0.0549	0.0116	2.172e-06	-?-----+--+-?----?-+-	0	13.665	17	0.6906	17779
rs1344672	3	141125705	c	g	0.5466	-0.0483	0.0102	2.189e-06	?-+-----+------+---+-	22.7	24.586	19	0.1746	21727
rs16940672	17	43908152	t	c	0.1738	-0.0746	0.0158	2.198e-06	---+----+-++?----+-+-	41.3	32.361	19	0.02845	20904
rs3905044	6	126972883	a	g	0.499	-0.0468	0.0099	2.21e-06	--+-++-+---+-----+---	2.8	20.57	20	0.4228	22277
rs6911485	6	126975115	a	g	0.499	-0.0468	0.0099	2.211e-06	--+-++-+---+-----+---	2.8	20.569	20	0.4229	22277
rs4895813	6	126975786	t	g	0.501	0.0468	0.0099	2.216e-06	++-+--+-+++-+++++-+++	2.8	20.57	20	0.4228	22277
rs1048527	8	26229693	t	g	0.9308	-0.0952	0.0201	2.224e-06	+------+--+----+---+-	0	15.493	20	0.7476	22277
rs10022019	4	140018215	t	c	0.7113	-0.0543	0.0115	2.238e-06	----+----+--?----+---	0	18.693	19	0.4767	20904
rs1337735	6	126771024	a	t	0.4696	0.047	0.0099	2.241e-06	++-++++-+++-+++++-+++	0	17.441	20	0.6242	22277
rs12981	9	125607011	t	c	0.8507	-0.0703	0.0149	2.242e-06	+--+--------?----+---	6	20.223	19	0.3813	20904
rs1716183	12	123635096	t	c	0.1865	0.0686	0.0145	2.244e-06	+++-++++-+-+?++++-+++	0	13.749	19	0.7981	20904
rs3021	20	47874005	a	g	0.7862	-0.0566	0.012	2.244e-06	-------+-+++-------++	0	13.041	20	0.8756	22277
rs188770245	17	43850932	t	c	0.1971	-0.0709	0.015	2.246e-06	--------+--+?----?---	39	29.513	18	0.04246	20078
rs4897179	6	126727930	a	g	0.4577	0.0476	0.0101	2.249e-06	++-++++-+++++++++-++-	0	18.828	20	0.533	22277
rs35888516	20	47764275	t	c	0.24	0.0559	0.0118	2.251e-06	?++++++-++--+++++++-+	0	12.219	19	0.876	21727
rs183562726	7	72938639	a	g	0.9873	-1.0238	0.2165	2.252e-06	???????-??????-????-?	87.1	15.485	2	0.0004339	2097
rs755588	20	47721028	a	g	0.7669	-0.0551	0.0117	2.255e-06	-------+-+++-------+-	0	15.511	20	0.7465	22277
rs9401892	6	126895368	a	g	0.5049	0.0468	0.0099	2.267e-06	++-+--+-+++-+++++-+++	0	19.607	20	0.4827	22277
rs9491653	6	126943630	a	g	0.4988	-0.0468	0.0099	2.27e-06	--+-++-+---+-----+---	1.3	20.264	20	0.4415	22277
rs7740134	6	127009669	a	t	0.499	-0.0468	0.0099	2.284e-06	--+-++-+---+-----+---	2.8	20.57	20	0.4228	22277
rs6931369	6	126883006	t	c	0.5003	0.0468	0.0099	2.285e-06	++-+--+-+++-+++++-+++	0	18.96	20	0.5244	22277
rs115167423	6	29043580	a	c	0.6075	0.0548	0.0116	2.286e-06	+?+++++-++-+?++++?+-+	0	13.492	17	0.7027	17779
rs4838018	9	125612807	t	c	0.1485	0.0705	0.0149	2.286e-06	-++-++++++++?++++-+++	6.8	20.395	19	0.3712	20904
rs9401897	6	126940641	a	g	0.4989	-0.0468	0.0099	2.296e-06	--+-++-+---+-----+---	1.9	20.389	20	0.4339	22277
rs111316448	20	47726369	t	c	0.1406	0.0714	0.0151	2.297e-06	+++++++-+---?+--+++-+	31.5	27.721	19	0.08894	20904
rs10985814	9	125664769	t	c	0.8516	-0.0679	0.0144	2.298e-06	+--+-----------------	9.1	22.007	20	0.3401	22277
rs112329080	17	43852605	t	c	0.1958	-0.0702	0.0149	2.303e-06	--------+-++?----?---	41.5	30.763	18	0.03065	20078
rs1147318	9	125668808	t	c	0.8488	-0.0678	0.0144	2.315e-06	+--+-----------------	7.7	21.662	20	0.3592	22277
rs10985915	9	126018715	a	g	0.8818	-0.0808	0.0171	2.326e-06	+--+----+---?--------	0	12.313	19	0.8718	20904
rs4897181	6	126753564	t	c	0.4711	0.0469	0.0099	2.339e-06	++-++++-+++-+++++-+++	0	18.318	20	0.5665	22277
rs9375450	6	126985351	a	g	0.5011	0.0467	0.0099	2.339e-06	++-+--+-+++-+++++-+++	1.9	20.38	20	0.4344	22277
rs1262543	6	127032499	a	g	0.4963	-0.0468	0.0099	2.34e-06	--+-++-+---+-----+---	2.7	20.561	20	0.4234	22277
rs9388509	6	126989977	a	g	0.5055	0.0468	0.0099	2.34e-06	++-+--+-+++-+++++-+++	2.6	20.543	20	0.4244	22277
rs111962081	17	43852621	t	c	0.8042	0.0702	0.0149	2.341e-06	++++++++-+--?++++?+++	41.4	30.726	18	0.03096	20078
rs4629707	6	126937890	t	c	0.4946	-0.0468	0.0099	2.346e-06	--+-++-+---+-----+---	3.1	20.638	20	0.4187	22277
rs1907067	6	126837663	a	c	0.5318	-0.0476	0.0101	2.352e-06	?-+----+---+-----+---	0	18.379	19	0.4973	21727
rs7542000	1	23483795	a	g	0.8285	0.0646	0.0137	2.357e-06	++++-++-++++?+++--++-	8.2	20.694	19	0.3539	20904
rs13041213	20	47800829	a	t	0.2263	0.059	0.0125	2.366e-06	++++-++-+---?++-+++-+	0	11.822	19	0.8931	20904
rs143368770	17	43887480	t	c	0.8039	0.0698	0.0148	2.366e-06	++++++++-+--?++++?+-+	40.9	30.46	18	0.0332	20078
rs11905214	20	47888610	a	g	0.7863	-0.0565	0.012	2.367e-06	-------+-+++-------++	0	13.13	20	0.8718	22277
rs8117111	20	47884185	a	c	0.2137	0.0564	0.012	2.369e-06	+++++++-+---+++++++--	0	13.131	20	0.8717	22277
rs4626447	6	126964675	a	g	0.501	0.0467	0.0099	2.372e-06	++-+--+-+++-+++++-+++	3.6	20.745	20	0.4123	22277
rs1826189	6	126922214	t	c	0.5007	0.0468	0.0099	2.373e-06	++-+--+-+++-+++++-+++	2.1	20.427	20	0.4315	22277
rs13040292	20	47721582	t	c	0.2329	0.055	0.0117	2.383e-06	+++++++-+---+++++++-+	0	15.485	20	0.748	22277
rs9372841	6	126898541	a	g	0.499	-0.0467	0.0099	2.383e-06	--+-++-+---+-----+---	0	20	20	0.4579	22277
rs2072881	20	39787937	t	c	0.688	0.0513	0.0109	2.391e-06	++-+++++++??++++++++-	6.2	19.197	18	0.3798	22009
rs9375449	6	126963807	t	c	0.499	-0.0467	0.0099	2.396e-06	--+-++-+---+-----+---	3.6	20.755	20	0.4117	22277
rs4838019	9	125653645	c	g	0.1488	0.0678	0.0144	2.399e-06	-++-++++++++++-++++++	10.9	22.457	20	0.3162	22277
rs7806555	7	50707083	c	g	0.4605	0.0474	0.01	2.405e-06	++++-+++-+-+-++++-++-	0	15.293	20	0.7594	22277
rs9491652	6	126943620	c	g	0.5012	0.0467	0.0099	2.407e-06	++-+--+-+++-+++++-+++	0	20	20	0.4579	22277
rs2539931	9	125783590	t	c	0.8039	-0.0663	0.0141	2.408e-06	+--+--------?--------	10.3	21.182	19	0.3268	20904
rs62054805	17	43915054	a	g	0.8081	0.0696	0.0148	2.408e-06	++++++++-+--?++++-+++	39.8	31.583	19	0.0348	20904
rs116109339	6	29303901	t	c	0.1648	-0.0724	0.0154	2.413e-06	-?-----++---?----?--+	0	15.705	17	0.5448	17779
rs853987	6	127024775	a	g	0.5037	0.0468	0.0099	2.416e-06	++-+--+-+++-+++++-+++	2.6	20.528	20	0.4254	22277
rs238150	20	47851919	t	c	0.7836	-0.0563	0.0119	2.418e-06	-------+-+++-------++	0	12.851	20	0.8837	22277
rs7743860	6	126927717	t	g	0.4988	-0.0467	0.0099	2.426e-06	--+-++-+---+-----+---	1	20.195	20	0.4458	22277
rs114084916	6	29385772	c	g	0.8507	0.0804	0.017	2.427e-06	??+++?+-++++?++++?+--	0	14.254	15	0.5064	16211
rs3861455	6	126897969	a	c	0.499	-0.0467	0.0099	2.43e-06	--+-++-+---+-----+---	0	19.923	20	0.4628	22277
rs138725932	6	29033520	t	c	0.3801	-0.0554	0.0118	2.431e-06	-?-----+--+-?----?-+-	0	15.616	17	0.5512	17779
rs6029596	20	39888739	t	c	0.4984	-0.0478	0.0101	2.443e-06	?-+----++-??--------+	28.9	23.926	17	0.1215	21459
rs3861458	6	126912162	a	g	0.501	0.0467	0.0099	2.452e-06	++-+--+-+++-+++++-+++	0.8	20.156	20	0.4482	22277
rs10818761	9	125659186	t	c	0.8518	-0.0678	0.0144	2.453e-06	+--+-----------------	9	21.983	20	0.3414	22277
rs117751288	17	43854267	t	c	0.196	-0.07	0.0148	2.459e-06	--------+-++?----?---	42	31.046	18	0.02843	20078
rs4292762	9	125660069	a	g	0.8513	-0.0677	0.0144	2.459e-06	+--+-----------------	8.5	21.853	20	0.3486	22277
rs67733885	20	47896557	a	g	0.2142	0.0564	0.012	2.459e-06	+++++++-+---+++++++--	0	13.828	20	0.8391	22277
rs113674712	9	129517862	a	g	0.0262	-1.4698	0.312	2.464e-06	?-?????????-?????????	93.6	15.663	1	7.568e-05	2469
rs9401891	6	126894135	t	g	0.4989	0.0475	0.0101	2.465e-06	?+-+--+-+++-+++++-+++	4.9	19.975	19	0.3961	21727
rs114331690	17	43853922	a	g	0.1961	-0.0699	0.0148	2.479e-06	--------+-++?----?---	41.7	30.897	18	0.02959	20078
rs117917692	17	43854536	a	c	0.1961	-0.0699	0.0148	2.484e-06	--------+-++?----?---	42.1	31.072	18	0.02824	20078
rs111269826	17	43854449	t	c	0.1961	-0.0699	0.0148	2.485e-06	--------+-++?----?---	42.1	31.072	18	0.02824	20078
rs2871960	3	141121814	a	c	0.5498	-0.0474	0.0101	2.485e-06	--+-----+------+---+-	17.3	24.192	20	0.2341	22277
rs116882510	17	43854340	a	g	0.8039	0.0699	0.0148	2.49e-06	++++++++-+--?++++?+++	42.1	31.066	18	0.02828	20078
rs12811109	12	123471094	a	g	0.1966	0.059	0.0125	2.49e-06	++++++++-+-++++++++++	0	10.144	20	0.9655	22277
rs2072235	7	50737384	t	c	0.2268	0.0558	0.0118	2.491e-06	++--+++-++-++++++-+++	10	22.21	20	0.3292	22277
rs118088752	17	43853526	a	g	0.8041	0.0699	0.0148	2.504e-06	++++++++-+--?++++?+++	42	31.009	18	0.02872	20078
rs1361107	6	126767511	a	c	0.5277	-0.0468	0.0099	2.507e-06	--+----+---+-----+---	0	18.769	20	0.5369	22277
rs117143838	17	43853457	a	g	0.8041	0.0699	0.0148	2.51e-06	++++++++-+--?++++?+++	41.9	31.004	18	0.02875	20078
rs117882452	17	43853235	t	g	0.8041	0.0699	0.0148	2.515e-06	++++++++-+--?++++?+++	41.9	30.999	18	0.0288	20078
rs1538956	6	126964026	t	g	0.501	0.0466	0.0099	2.515e-06	++-+--+-+++-+++++-+++	2.3	20.463	20	0.4293	22277
rs117159283	17	43853109	a	g	0.1959	-0.0699	0.0148	2.518e-06	--------+-++?----?---	41.9	30.991	18	0.02885	20078
rs117454125	17	43853133	t	c	0.8041	0.0699	0.0148	2.518e-06	++++++++-+--?++++?+++	41.9	30.991	18	0.02886	20078
rs534663	5	39340561	a	g	0.4431	-0.0499	0.0106	2.523e-06	+--------+-+?-----+-+	7.2	20.482	19	0.3661	20904
rs868385	10	108529390	a	g	0.0116	-2.7163	0.5772	2.528e-06	?-???????-???????????	87.5	7.983	1	0.004721	2804
rs7872023	9	125632926	t	g	0.8502	-0.0701	0.0149	2.532e-06	+--+--------?--------	14.9	22.328	19	0.2682	20904
rs117970162	17	43849366	t	c	0.8041	0.0699	0.0148	2.534e-06	++++++++-+--?++++?+++	41.6	30.842	18	0.03002	20078
rs117252686	17	43851018	t	c	0.804	0.0698	0.0148	2.538e-06	++++++++-+--?++++?+++	41.6	30.829	18	0.03013	20078
rs13044004	20	47718371	a	t	0.2332	0.0549	0.0117	2.54e-06	+++++++-+---+++++++-+	0	15.474	20	0.7487	22277
rs13037942	20	47525671	t	c	0.7658	-0.0557	0.0118	2.549e-06	?------+-+---------+-	0	12.888	19	0.8442	21727
rs9375448	6	126896782	a	t	0.4995	-0.0466	0.0099	2.556e-06	--+-++-+---+-----+---	0.8	20.164	20	0.4477	22277
rs117409101	17	43851971	a	c	0.1959	-0.0698	0.0148	2.565e-06	--------+-++?----?---	41.8	30.941	18	0.02924	20078
rs117114981	17	43850519	t	c	0.1959	-0.0698	0.0148	2.568e-06	--------+-++?----?---	41.8	30.919	18	0.02942	20078
rs7697858	4	140014631	t	c	0.2897	0.054	0.0115	2.568e-06	++++-++++-++?++++-+++	0	18.9	19	0.4633	20904
rs117107135	17	43851851	a	g	0.1959	-0.0698	0.0148	2.569e-06	--------+-++?----?---	41.8	30.936	18	0.02928	20078
rs117808010	17	43849327	a	g	0.196	-0.0698	0.0148	2.577e-06	--------+-++?----?---	41.7	30.856	18	0.02991	20078
rs9398805	6	126726295	t	c	0.4695	0.0467	0.0099	2.578e-06	++-++++-+++-+++++-+++	0	18.257	20	0.5705	22277
rs12208811	6	126926898	t	g	0.4988	-0.0465	0.0099	2.581e-06	--+-++-+---+-----+---	0	19.974	20	0.4596	22277
rs6019567	20	47595961	a	g	0.292	0.0523	0.0111	2.584e-06	-+-+-++++-+++++++++-+	0	16.2	20	0.7041	22277
rs9398808	6	126758791	t	g	0.4686	0.0474	0.0101	2.586e-06	?+-++++-+++-+++++-+++	0	17.894	19	0.5295	21727
rs116853553	17	43849896	a	g	0.8041	0.0698	0.0148	2.589e-06	++++++++-+--?++++?+++	41.7	30.891	18	0.02964	20078
rs17133917	7	50709650	a	g	0.4634	0.0472	0.0101	2.594e-06	++++-+++-+-+-++++-++-	0	14.148	20	0.8229	22277
rs6768914	3	141954618	a	g	0.5174	0.0474	0.0101	2.599e-06	?+-+++++++++++++--+-+	0	18.897	19	0.4634	21727
rs117140391	17	43849787	a	t	0.8041	0.0698	0.0148	2.601e-06	++++++++-+--?++++?+++	41.7	30.88	18	0.02972	20078
rs853962	6	127027650	t	g	0.4987	-0.0473	0.0101	2.601e-06	?-+-++-+---+-----+---	11.6	21.491	19	0.3103	21727
rs56043752	1	23485750	t	c	0.1735	-0.0641	0.0136	2.608e-06	----+--+----?---++--+	8.5	20.773	19	0.3495	20904
rs143780576	6	29009051	t	c	0.1482	-0.0781	0.0166	2.631e-06	+?----------?----?-+-	0	9.31	17	0.93	17779
rs2867314	1	23467812	a	g	0.1738	-0.0642	0.0137	2.632e-06	----+--+----?---++--+	7	20.431	19	0.3691	20904
rs1567865	20	47881967	t	c	0.2099	0.0564	0.012	2.633e-06	+++++++-+---+++++++--	0	12.508	20	0.8975	22277
rs9753608	20	47837206	t	c	0.2143	0.0565	0.012	2.633e-06	+++++++-+---+++++++--	0	12.169	20	0.9101	22277
rs74902245	1	23467061	a	g	0.1738	-0.0642	0.0137	2.636e-06	----+--+----?---++--+	7	20.433	19	0.369	20904
rs2273145	20	47839591	t	c	0.2141	0.0565	0.012	2.644e-06	+++++++-+---+++++++--	0	12.165	20	0.9103	22277
rs117671896	17	43850966	a	g	0.8036	0.0698	0.0149	2.653e-06	++++++++-+--?++++?+++	42	31.041	18	0.02847	20078
rs3861456	6	126898660	a	g	0.499	-0.0465	0.0099	2.653e-06	--+-++-+---+-----+---	0	19.599	20	0.4832	22277
rs2596694	9	125677272	t	c	0.8285	-0.0672	0.0143	2.654e-06	+--+--------?----+---	6.8	20.391	19	0.3714	20904
rs144283002	6	29093659	t	c	0.5903	0.0557	0.0119	2.657e-06	-?+++++-++-+?++++?+++	0	13.267	17	0.7181	17779
rs13038202	20	47835618	a	g	0.2141	0.0565	0.012	2.66e-06	+++++++-+---+++++++--	0	12.174	20	0.91	22277
rs1387916	6	126886731	c	g	0.5034	0.0465	0.0099	2.66e-06	++-+--+-+++-+++++-+++	1.9	20.391	20	0.4337	22277
rs113628926	17	43847741	t	c	0.8041	0.0697	0.0148	2.661e-06	++++++++-+--?++++?+++	41.6	30.819	18	0.0302	20078
rs116934591	17	43847912	t	c	0.8041	0.0697	0.0148	2.661e-06	++++++++-+--?++++?+++	41.6	30.82	18	0.0302	20078
rs117184717	17	43848181	t	c	0.1959	-0.0697	0.0148	2.662e-06	--------+-++?----?---	41.6	30.82	18	0.0302	20078
rs117529227	17	43847868	t	c	0.8041	0.0697	0.0148	2.662e-06	++++++++-+--?++++?+++	41.6	30.82	18	0.0302	20078
rs141954235	17	43847095	t	c	0.1959	-0.0697	0.0148	2.663e-06	--------+-++?----?---	41.6	30.817	18	0.03022	20078
rs117581166	17	43846668	a	c	0.1959	-0.0697	0.0148	2.665e-06	--------+-++?----?---	41.6	30.814	18	0.03025	20078
rs118120912	17	44345063	t	c	0.1611	-0.0892	0.019	2.667e-06	-?------?-++?----?-+-	41	27.116	16	0.04021	17452
rs117161724	17	43846820	a	g	0.1959	-0.0697	0.0148	2.668e-06	--------+-++?----?---	41.6	30.816	18	0.03023	20078
rs1014098	1	119458215	t	c	0.2117	-0.0587	0.0125	2.669e-06	-+--------+----+-----	0	15.383	20	0.7541	22277
rs9321065	6	126744087	a	g	0.4702	0.0467	0.0099	2.675e-06	++-++++-+++-+++++-+++	0	18.456	20	0.5574	22277
rs238217	20	47871439	a	t	0.784	-0.056	0.0119	2.687e-06	-------+-+++-------++	0	13.053	20	0.8751	22277
rs35989889	20	47717353	a	g	0.7664	-0.0547	0.0117	2.701e-06	-------+-+++-------+-	0	15.419	20	0.752	22277
rs67652499	20	47926691	t	c	0.214	0.0582	0.0124	2.711e-06	+++++++-+---?++++++--	0	12.966	19	0.8403	20904
rs141153253	17	43904110	c	g	0.196	-0.0694	0.0148	2.715e-06	--------+-++?----?---	40.6	30.308	18	0.03456	20078
rs7021257	9	125990358	t	g	0.0848	0.0918	0.0196	2.717e-06	-+++++++-+++?++++++++	0	13.563	19	0.8086	20904
rs117771243	17	43848761	a	t	0.1952	-0.0697	0.0149	2.718e-06	--------+-++?----?---	41.9	31.003	18	0.02876	20078
rs116996936	17	43919070	t	c	0.8119	0.0728	0.0155	2.728e-06	++++++++-+--?++++?+++	40.5	30.275	18	0.03486	20078
rs117549001	17	43919068	t	g	0.1881	-0.0728	0.0155	2.728e-06	--------+-++?----?---	40.5	30.275	18	0.03486	20078
rs8072451	17	43893716	t	c	0.1932	-0.0683	0.0146	2.734e-06	--------+-++?----+---	38.5	30.912	19	0.04128	20904
rs1538172	6	126748493	a	g	0.5305	-0.0466	0.0099	2.735e-06	--+----+---+-----+---	0	18.622	20	0.5465	22277
rs62057107	17	43896032	t	c	0.1933	-0.0683	0.0146	2.741e-06	--------+-++?----+---	39.1	31.174	19	0.03863	20904
rs1538170	6	126752874	t	c	0.4696	0.0466	0.0099	2.751e-06	++-++++-+++-+++++-+++	0	17.805	20	0.6002	22277
rs1463877	12	123473254	t	c	0.2124	0.0574	0.0122	2.755e-06	-+++++++-+-+++++--+++	0	12.288	20	0.9058	22277
rs3850234	6	127001534	t	g	0.5009	-0.0465	0.0099	2.771e-06	--+-++-+---+-----+---	0	19.937	20	0.4619	22277
rs6029604	20	39906303	t	c	0.3093	-0.0513	0.011	2.775e-06	--+-------??--------+	4.9	18.927	18	0.3964	22009
rs118105343	17	43847374	a	g	0.1962	-0.0696	0.0149	2.779e-06	--------+-++?----?---	41.2	30.62	18	0.03184	20078
rs8073146	17	43893751	a	g	0.8068	0.0682	0.0146	2.78e-06	++++++++-+--?++++-+++	38.5	30.897	19	0.04143	20904
rs17050680	4	139946648	a	g	0.7167	-0.0549	0.0117	2.783e-06	----+----+--?----+---	0	15.808	19	0.6701	20904
rs113550843	17	43844977	a	t	0.1959	-0.0696	0.0149	2.79e-06	--------+-++?----?---	41.6	30.808	18	0.0303	20078
rs117803529	17	43845041	a	g	0.1959	-0.0696	0.0149	2.79e-06	--------+-++?----?---	41.6	30.808	18	0.03029	20078
rs118026199	17	43845002	c	g	0.8041	0.0696	0.0149	2.79e-06	++++++++-+--?++++?+++	41.6	30.808	18	0.03029	20078
rs117259138	17	43844798	a	g	0.1959	-0.0696	0.0149	2.791e-06	--------+-++?----?---	41.6	30.807	18	0.0303	20078
rs117552548	17	43844859	a	g	0.8041	0.0696	0.0149	2.791e-06	++++++++-+--?++++?+++	41.6	30.807	18	0.0303	20078
rs117303129	17	43844486	a	t	0.1959	-0.0696	0.0149	2.794e-06	--------+-++?----?---	41.6	30.808	18	0.03029	20078
rs117058830	17	43841729	t	c	0.8038	0.0688	0.0147	2.795e-06	++++++++-+--?++++?+++	45.2	32.828	18	0.01751	20078
rs116932009	17	43843943	a	g	0.1959	-0.0696	0.0149	2.799e-06	--------+-++?----?---	41.6	30.803	18	0.03033	20078
rs117244081	17	43844044	a	g	0.8041	0.0696	0.0149	2.799e-06	++++++++-+--?++++?+++	41.6	30.804	18	0.03033	20078
rs16827981	1	23435538	a	g	0.1741	-0.064	0.0137	2.801e-06	----+--+----?---++--+	7.1	20.453	19	0.3678	20904
rs13067734	3	141963015	a	c	0.5183	0.0466	0.0099	2.827e-06	++-+++++++++++++--+-+	0.9	20.177	20	0.4469	22277
rs853985	6	127020173	t	c	0.4978	-0.0465	0.0099	2.827e-06	--+-++-+---+-----+---	6.9	21.473	20	0.3698	22277
rs117245596	17	43856639	c	g	0.8042	0.0695	0.0148	2.837e-06	++++++++-+--?++++?+++	41.7	30.85	18	0.02996	20078
rs141228635	17	43900817	a	g	0.8042	0.0693	0.0148	2.842e-06	++++++++-+--?++++?+++	41.3	30.64	18	0.03167	20078
rs117585330	17	43844201	t	c	0.196	-0.0696	0.0149	2.845e-06	--------+-++?----?---	41.5	30.79	18	0.03044	20078
rs116956554	17	44699851	a	g	0.1734	-0.0744	0.0159	2.846e-06	--------+-++?--------	36.7	30.035	19	0.05135	20904
rs79612664	4	140098902	a	c	0.2223	0.0609	0.013	2.848e-06	++++-++++-++?++++?+++	0	12.263	18	0.8334	20078
rs117216060	17	43843395	t	c	0.1959	-0.0696	0.0149	2.849e-06	--------+-++?----?---	41.6	30.8	18	0.03036	20078
rs113045145	17	43919073	t	g	0.1882	-0.0727	0.0155	2.856e-06	--------+-++?----?---	40.5	30.231	18	0.03526	20078
rs117551853	17	43849415	t	c	0.7995	0.069	0.0147	2.873e-06	+++--+++-+--?++++?+++	39.8	29.879	18	0.03864	20078
rs118051067	17	43848750	t	c	0.8047	0.0696	0.0149	2.877e-06	++++++++-+--?++++?+++	41.9	30.956	18	0.02913	20078
rs1979440	12	66346624	t	c	0.5887	0.0478	0.0102	2.879e-06	+++++++-+++++++++-+++	0	19.281	20	0.5036	22277
rs6102325	20	39883575	t	g	0.4972	-0.0474	0.0101	2.888e-06	?-+----++-??--------+	29.1	23.968	17	0.1203	21459
rs6763927	3	141140366	a	t	0.5548	-0.0471	0.0101	2.894e-06	--+----++------+---+-	18.5	24.542	20	0.2195	22277
rs73611338	20	47717235	t	c	0.2335	0.0545	0.0117	2.894e-06	+++++++-+---+++++++-+	0	15.441	20	0.7506	22277
rs10818760	9	125659119	t	c	0.8534	-0.0677	0.0145	2.897e-06	+--+-----------------	3.9	20.804	20	0.4088	22277
rs6093462	20	39908689	t	c	0.3124	-0.0508	0.0109	2.905e-06	--+-------??--------+	17.2	21.75	18	0.2433	22009
rs238174	20	47879109	t	c	0.216	0.0559	0.0119	2.909e-06	+++++++-+---+++++++--	0	13.15	20	0.8709	22277
rs4565329	6	126752798	t	c	0.4693	0.0465	0.0099	2.914e-06	++-++++-+++-+++++-+++	0	18.26	20	0.5703	22277
rs9684900	4	139941407	a	g	0.3028	0.054	0.0116	2.919e-06	++-+-++++-++?++++-+++	0	16.082	19	0.6518	20904
rs141296496	2	112502456	t	c	0.0456	0.1832	0.0392	2.926e-06	+?++?++-??++?+++-?+++	24.3	18.489	14	0.1854	16091
rs62320530	4	139995689	c	g	0.695	-0.053	0.0113	2.929e-06	--+-+----+--?----+---	0	18.109	19	0.5152	20904
rs35772539	20	47899285	t	c	0.2138	0.0559	0.012	2.934e-06	+++++++-+---+++++++--	0	13.43	20	0.8582	22277
rs73611371	20	47835155	a	t	0.2106	0.0564	0.0121	2.951e-06	+++++++-+---+++++++--	0	11.596	20	0.9293	22277
rs4895811	6	126899853	a	t	0.5044	0.0463	0.0099	2.955e-06	++-+--+-+++-+++++-+++	0	18.204	20	0.5739	22277
rs10985793	9	125606191	a	c	0.8305	-0.0666	0.0142	2.957e-06	+--+--------?--------	8	20.648	19	0.3566	20904
rs73611337	20	47717193	t	c	0.2348	0.0544	0.0116	2.957e-06	+++++++-+---+++++++-+	0	15.894	20	0.7231	22277
rs76564120	5	123386028	a	t	0.9844	2.4138	0.5165	2.963e-06	??????????+?????+????	78.4	4.637	1	0.03128	468
rs140552475	1	23490715	a	g	0.1748	-0.0637	0.0136	2.965e-06	----+--+----?---++--+	5.7	20.156	19	0.3853	20904
rs6440006	3	141142691	a	g	0.4524	0.0471	0.0101	2.967e-06	++-++++--++++++-+++-+	15.4	23.652	20	0.2579	22277
rs1123021	1	23366884	a	g	0.8289	0.0646	0.0138	2.972e-06	++++-++-++++?+++--++-	0	18.716	19	0.4752	20904
rs68014903	20	47912039	t	g	0.2144	0.056	0.012	2.972e-06	+++++++-+---+++++++--	0	13.08	20	0.8739	22277
rs864938	6	127022804	a	t	0.5058	0.0464	0.0099	2.975e-06	++-+--+-+++-+++++-+++	4.8	21.016	20	0.3962	22277
rs12513756	5	112038835	c	g	0.3776	0.0483	0.0103	2.98e-06	++-++-++++-++++++-+-+	0.7	20.147	20	0.4488	22277
rs503783	6	161959649	t	c	0.2725	0.0536	0.0115	2.981e-06	++++++++++++++-++++++	0	13.503	20	0.8548	22277
rs114120716	17	43842494	a	g	0.8039	0.0695	0.0149	2.984e-06	++++++++-+--?++++?+++	41.6	30.832	18	0.0301	20078
rs117392725	17	43842462	t	c	0.8039	0.0695	0.0149	2.987e-06	++++++++-+--?++++?+++	41.6	30.833	18	0.0301	20078
rs117503260	17	43848968	t	g	0.196	-0.0694	0.0148	2.988e-06	----+---+-++?----?---	41.2	30.614	18	0.03188	20078
rs6012617	20	47837126	c	g	0.7837	-0.0562	0.012	2.994e-06	-------+-+++-------++	0	12.117	20	0.912	22277
rs1115535	20	47590564	t	c	0.7516	-0.0533	0.0114	3.011e-06	----+--+-+++---+---+-	0	18.165	20	0.5765	22277
rs116387223	6	28960879	t	c	0.3949	-0.0568	0.0122	3.015e-06	+?-----+--+-?----?-++	0	14.659	17	0.62	17779
rs13039749	20	47800615	t	c	0.2228	0.0565	0.0121	3.02e-06	++++-++-+---+++++++-+	0	13.05	20	0.8752	22277
rs111439296	19	53395643	c	g	0.9863	-2.0776	0.445	3.021e-06	?-???????-???????????	45.8	1.843	1	0.1746	2804
rs35387764	20	47902841	t	g	0.2136	0.0559	0.012	3.034e-06	+++++++-+---+++++++--	0	13.293	20	0.8644	22277
rs75116335	1	23466547	a	g	0.1746	-0.0638	0.0137	3.035e-06	----+--+----?---++--+	6.6	20.351	19	0.3737	20904
rs1262542	6	127032008	a	t	0.4942	-0.0463	0.0099	3.037e-06	--+-++-+---+-----+---	4.1	20.86	20	0.4054	22277
rs28377694	12	123884070	a	g	0.7028	-0.0564	0.0121	3.042e-06	--------+-+-?----+---	0	13.873	19	0.791	20904
rs9388501	6	126903011	t	c	0.4949	-0.0463	0.0099	3.045e-06	--+-++-+---+-----+---	0	18.494	20	0.5549	22277
rs117770896	17	43840681	t	c	0.196	-0.0695	0.0149	3.058e-06	--------+-++?----?---	41.7	30.884	18	0.02969	20078
rs6658785	1	23469729	t	c	0.8248	0.0637	0.0137	3.058e-06	++++-++-++++?+++--++-	6.5	20.323	19	0.3754	20904
rs117072135	17	44349079	a	c	0.1489	-0.0912	0.0196	3.059e-06	-?------+-++?----?-+-	47.4	32.334	17	0.01367	17779
rs10883848	10	104973061	a	g	0.3536	0.052	0.0112	3.061e-06	+++--+++-+++?+++--++-	51.9	39.472	19	0.003836	20904
rs4640231	17	43912786	c	g	0.1931	-0.0684	0.0147	3.064e-06	--------+-++?--------	38.1	30.675	19	0.04381	20904
rs118115234	17	43840935	t	c	0.804	0.0695	0.0149	3.068e-06	++++++++-+--?++++?+++	41.8	30.913	18	0.02946	20078
rs117700056	17	43841571	a	t	0.196	-0.0695	0.0149	3.07e-06	--------+-++?----?---	41.7	30.877	18	0.02974	20078
rs117355176	17	43840899	c	g	0.196	-0.0695	0.0149	3.071e-06	--------+-++?----?---	41.8	30.913	18	0.02946	20078
rs116878610	17	43840864	a	g	0.196	-0.0695	0.0149	3.072e-06	--------+-++?----?---	41.8	30.911	18	0.02947	20078
rs1200993	1	23472048	t	c	0.1751	-0.0635	0.0136	3.075e-06	----+--+----?---++--+	6.4	20.288	19	0.3774	20904
rs576049	6	126730543	t	g	0.5315	-0.0467	0.01	3.077e-06	--+----+---+-----+---	0	18.391	20	0.5617	22277
rs853986	6	127023336	c	g	0.5013	0.047	0.0101	3.079e-06	?+-+--+-+++-+++++-+++	8.9	20.867	19	0.3442	21727
rs113150512	17	43919105	t	c	0.1936	-0.0704	0.0151	3.089e-06	--------+-++?----?---	39.5	29.733	18	0.04013	20078
rs2063710	20	47832054	a	t	0.2177	0.0562	0.012	3.089e-06	+++++++-+---+++++++-+	0	12.454	20	0.8995	22277
rs117298715	17	43840107	a	c	0.196	-0.0695	0.0149	3.096e-06	--------+-++?----?---	41.8	30.933	18	0.0293	20078
rs7738836	6	126936235	a	g	0.498	-0.047	0.0101	3.106e-06	?-+-++-+---+-----+---	0.1	19.017	19	0.4557	21727
rs112907840	17	43926149	a	g	0.8042	0.0696	0.0149	3.109e-06	++++-+++-+--?++++?+++	43.7	31.953	18	0.02227	20078
rs112126453	17	43902861	a	c	0.1943	-0.0693	0.0149	3.112e-06	--------+-++?----?-+-	40.7	30.349	18	0.03419	20078
rs9375435	6	126661858	t	c	0.465	0.0494	0.0106	3.112e-06	?+-++++-++++?++++-+++	0	15.311	18	0.6405	20354
rs4460221	6	127031221	a	g	0.4938	-0.0463	0.0099	3.119e-06	--+-++-+---+-----+---	2.9	20.59	20	0.4216	22277
rs76446179	12	54295156	t	c	0.0107	-3.4808	0.7466	3.132e-06	?+???????-???????????	66.1	2.947	1	0.08605	2804
rs10748841	10	104996309	a	g	0.6566	-0.0519	0.0111	3.134e-06	---+----+---?---++--+	49.6	37.697	19	0.006483	20904
rs7027254	9	125605840	t	c	0.8301	-0.0665	0.0143	3.136e-06	+--+--------?--------	0	17.343	19	0.5667	20904
rs7699322	4	140009431	c	g	0.7125	-0.0545	0.0117	3.14e-06	?---+----+--?----+---	4	18.75	18	0.4073	20354
rs117307367	17	43848461	a	g	0.1932	-0.0699	0.015	3.156e-06	----+---+-++?----?---	43.3	31.732	18	0.02365	20078
rs856511	1	23497315	t	c	0.8247	0.0635	0.0136	3.158e-06	++++-++-++++?+++--++-	6.1	20.227	19	0.381	20904
rs1441375	5	112041594	t	c	0.3772	0.0482	0.0103	3.159e-06	++-++-++++-++++++++-+	1.6	20.332	20	0.4374	22277
rs62057122	17	43901001	t	c	0.1931	-0.0678	0.0146	3.187e-06	--------+-++?--------	37.1	30.201	19	0.0493	20904
rs2106016	8	17167956	c	g	0.2002	0.061	0.0131	3.192e-06	++++++++-++-?+++++-++	0	16.394	19	0.6308	20904
rs35850753	17	7578671	t	c	0.027	0.1509	0.0324	3.195e-06	+++-++++-+-+++++-++++	0	18.006	20	0.587	22277
rs142489338	12	125159061	t	c	0.0137	-0.5969	0.1282	3.197e-06	???????---?????-??-??	0	0.914	4	0.9225	2935
rs144230612	1	190559787	c	g	0.9873	-1.094	0.2349	3.207e-06	??--??????-??????????	0	1.737	2	0.4196	1026
rs36098998	20	47688109	c	g	0.7663	-0.0543	0.0117	3.207e-06	-------+-+++-------+-	0	15.331	20	0.7572	22277
rs117935801	17	43915312	t	c	0.1963	-0.0692	0.0149	3.213e-06	--------+-++?----?---	41.1	30.583	18	0.03215	20078
rs141700501	17	43858187	t	g	0.1937	-0.0695	0.0149	3.225e-06	----+---+-++?----?-+-	42.5	31.329	18	0.02637	20078
rs117386905	17	43916509	a	g	0.8037	0.0692	0.0149	3.228e-06	++++++++-+--?++++?+++	41.2	30.587	18	0.03211	20078
rs7274612	20	47702821	a	t	0.2336	0.0542	0.0116	3.228e-06	+++++++-+---+++++++-+	0	15.326	20	0.7575	22277
rs117734168	17	43916773	a	c	0.8037	0.0692	0.0149	3.232e-06	++++++++-+--?++++?+++	41.2	30.588	18	0.03211	20078
rs7264419	20	47701309	a	g	0.7664	-0.0542	0.0116	3.235e-06	-------+-+++-------+-	0	15.325	20	0.7575	22277
rs116993758	17	43844560	t	g	0.8068	0.0701	0.0151	3.236e-06	++++++++-+--?++++?+++	41.7	30.878	18	0.02974	20078
rs112642435	17	43928614	t	g	0.8007	0.069	0.0148	3.239e-06	++++++++-+--?++++?+++	40.5	30.246	18	0.03512	20078
rs76980366	16	63002371	a	g	0.0212	1.7447	0.3748	3.244e-06	?-???????+???????????	55.2	2.233	1	0.1351	2804
rs28364025	17	43894102	t	c	0.8067	0.0679	0.0146	3.249e-06	++++++++-+--?++++-+++	38.2	30.743	19	0.04307	20904
rs13038866	20	47849216	a	g	0.2166	0.058	0.0125	3.257e-06	+++++++-+---?++++++--	0	12.064	19	0.8829	20904
rs115996646	17	43787353	a	c	0.5488	-0.054	0.0116	3.266e-06	-?------+--+?----?--+	0	15.335	17	0.5713	17779
rs7271812	20	47693033	a	g	0.7666	-0.0542	0.0117	3.269e-06	-------+-+++-------+-	0	15.321	20	0.7578	22277
rs8118101	20	47689838	t	c	0.2335	0.0542	0.0117	3.271e-06	+++++++-+---+++++++-+	0	15.312	20	0.7583	22277
rs17689471	17	43892973	t	c	0.8071	0.0678	0.0146	3.276e-06	++++++++-+--?++++-+++	38.6	30.948	19	0.04091	20904
rs11908024	20	47698186	t	c	0.2335	0.0542	0.0117	3.285e-06	+++++++-+---+++++++-+	0	15.326	20	0.7574	22277
rs111370985	17	43852742	t	c	0.8075	0.0682	0.0147	3.288e-06	++++++++-+--?++++-+++	39.5	31.388	19	0.03658	20904
rs2075677	20	47701024	a	g	0.7665	-0.0542	0.0117	3.288e-06	-------+-+++-------+-	0	15.328	20	0.7574	22277
rs113871181	17	43852733	a	g	0.1925	-0.0682	0.0147	3.289e-06	--------+-++?----+---	39.5	31.388	19	0.03658	20904
rs17762769	17	43893403	a	g	0.1929	-0.0678	0.0146	3.289e-06	--------+-++?----+---	38.6	30.934	19	0.04105	20904
rs62057116	17	43899655	t	c	0.8075	0.0679	0.0146	3.306e-06	++++++++-+--?++++-+++	38.9	31.091	19	0.03946	20904
rs62057117	17	43899657	c	g	0.8075	0.0679	0.0146	3.306e-06	++++++++-+--?++++-+++	38.9	31.091	19	0.03946	20904
rs55779147	17	43894510	a	g	0.1928	-0.0678	0.0146	3.308e-06	--------+-++?----+---	38.7	31.018	19	0.04019	20904
rs56357543	17	43894547	t	c	0.1928	-0.0678	0.0146	3.308e-06	--------+-++?----+---	38.7	31.017	19	0.0402	20904
rs56099546	17	43894609	a	g	0.8072	0.0678	0.0146	3.315e-06	++++++++-+--?++++-+++	38.7	31.02	19	0.04017	20904
rs1556876	20	47716451	a	c	0.7669	-0.0542	0.0117	3.323e-06	-------+-+++-------+-	0	15.319	20	0.7579	22277
rs28364023	17	43894159	t	c	0.1928	-0.0678	0.0146	3.327e-06	--------+-++?----+---	38.7	30.976	19	0.04062	20904
rs118139868	17	43844559	t	g	0.8067	0.07	0.0151	3.329e-06	++++++++-+--?++++?+++	41.6	30.799	18	0.03037	20078
rs13062802	3	141962418	a	g	0.5201	0.0462	0.0099	3.33e-06	++-+++++++++++++--+-+	0	19.963	20	0.4603	22277
rs118000956	17	43918651	c	g	0.8036	0.0692	0.0149	3.331e-06	++++++++-+--?++++?+++	41.2	30.623	18	0.03181	20078
rs55943044	17	43872228	a	g	0.1924	-0.0678	0.0146	3.341e-06	--------+-++?----+---	39.4	31.329	19	0.03714	20904
rs117384333	17	43919301	t	c	0.8036	0.0692	0.0149	3.342e-06	++++++++-+--?++++?+++	41.2	30.626	18	0.03179	20078
rs117024240	17	43848638	a	g	0.1944	-0.0696	0.015	3.349e-06	----+---+-++?----?---	41.4	30.742	18	0.03083	20078
rs117804542	17	43917086	a	g	0.8036	0.0692	0.0149	3.357e-06	++++++++-+--?++++?+++	41.1	30.581	18	0.03216	20078
rs16965402	16	63008619	a	g	0.9818	-2.2234	0.4784	3.359e-06	?+???????-???????????	90.4	10.455	1	0.001223	2804
rs117140666	17	43919884	t	g	0.8036	0.0691	0.0149	3.361e-06	++++++++-+--?++++?+++	41.2	30.63	18	0.03176	20078
rs1538171	6	126752884	c	g	0.5303	-0.0462	0.0099	3.363e-06	--+----+---+-----+---	0	17.013	20	0.6521	22277
rs9299287	9	125990243	t	c	0.0848	0.091	0.0196	3.363e-06	-+++++++-+++?++++++++	0	13.343	19	0.8205	20904
rs116935121	17	43917776	t	g	0.1964	-0.0691	0.0149	3.368e-06	--------+-++?----?---	41.1	30.585	18	0.03214	20078
rs117262669	17	43917818	a	g	0.1964	-0.0691	0.0149	3.37e-06	--------+-++?----?---	41.2	30.587	18	0.03212	20078
rs17689608	17	43896528	c	g	0.8072	0.0677	0.0146	3.372e-06	++++++++-+--?++++-+++	38.7	30.971	19	0.04067	20904
rs11939084	4	139995165	c	g	0.7136	-0.0537	0.0116	3.375e-06	----+----+--?----+---	0	18.784	19	0.4708	20904
rs11712005	3	141960346	t	g	0.5188	0.0462	0.0099	3.385e-06	-+-+++++++++++++-++-+	0	19.206	20	0.5085	22277
rs112887441	17	43919096	a	g	0.805	0.0698	0.015	3.392e-06	++++++++-+--?++++?+++	39.9	29.937	18	0.03806	20078
rs113710108	17	43920378	t	c	0.1964	-0.0691	0.0149	3.396e-06	--------+-++?----?---	41.2	30.636	18	0.03171	20078
rs143648037	17	43920411	t	c	0.8036	0.0691	0.0149	3.399e-06	++++++++-+--?++++?+++	41.2	30.637	18	0.03169	20078
rs739645	17	43894990	t	g	0.8072	0.0677	0.0146	3.4e-06	++++++++-+--?++++-+++	38.7	31.01	19	0.04027	20904
rs739644	17	43895008	c	g	0.8072	0.0677	0.0146	3.401e-06	++++++++-+--?++++-+++	38.7	31.01	19	0.04027	20904
rs115907268	6	29533295	t	c	0.6307	0.0802	0.0173	3.403e-06	?????++-??++??+???+??	0	2.841	6	0.8285	8296
rs62057110	17	43896734	t	c	0.8069	0.0677	0.0146	3.41e-06	++++++++-+--?++++-+++	38.3	30.777	19	0.0427	20904
rs140914786	6	126997185	a	t	0.495	0.0482	0.0104	3.423e-06	++-+--+-+++-?++++-+++	9	20.874	19	0.3438	20904
rs13038621	20	47908060	a	g	0.2171	0.0554	0.0119	3.425e-06	+++++++-+---+++++++--	0	14.759	20	0.7901	22277
rs2876869	7	50706178	t	c	0.4617	0.0473	0.0102	3.428e-06	?+++-+++-+---++++-++-	0	15.608	19	0.6833	21727
rs181649379	12	56239803	t	g	0.9796	-0.4373	0.0942	3.431e-06	????????--???-??-????	83	17.606	3	0.0005302	5805
rs2237468	7	50734362	t	c	0.2286	0.0553	0.0119	3.437e-06	-+--+++--+-++++++-+++	16.3	23.908	20	0.2464	22277
rs17689378	17	43881790	t	c	0.1924	-0.0677	0.0146	3.44e-06	--------+-++?----+---	39.1	31.194	19	0.03844	20904
rs117857717	17	43840016	a	g	0.1951	-0.0694	0.0149	3.442e-06	--------+-++?----?---	41.7	30.901	18	0.02955	20078
rs116890250	17	43920974	t	c	0.8037	0.0691	0.0149	3.447e-06	++++++++-+--?++++?+++	41.3	30.644	18	0.03164	20078
rs117730048	17	43926755	a	g	0.8026	0.069	0.0149	3.449e-06	++++++++-+--?++++?+++	41	30.515	18	0.03273	20078
rs113835861	17	43925966	a	g	0.1974	-0.069	0.0149	3.451e-06	--------+-++?----?---	41	30.518	18	0.0327	20078
rs117351553	17	43925729	a	g	0.8026	0.069	0.0149	3.453e-06	++++++++-+--?++++?+++	41	30.519	18	0.0327	20078
rs117504576	17	43926992	t	c	0.1974	-0.069	0.0149	3.453e-06	--------+-++?----?---	41	30.518	18	0.0327	20078
rs117507469	17	43921572	a	t	0.1963	-0.0691	0.0149	3.454e-06	--------+-++?----?---	41.3	30.644	18	0.03164	20078
rs117779802	17	43926948	a	g	0.8026	0.069	0.0149	3.454e-06	++++++++-+--?++++?+++	41	30.518	18	0.03271	20078
rs117882630	17	43921754	t	c	0.8037	0.0691	0.0149	3.457e-06	++++++++-+--?++++?+++	41.3	30.645	18	0.03163	20078
rs9332700	1	169490382	a	g	0.9885	-0.3624	0.0781	3.458e-06	??---?-?????-?????-?-	0	1.413	6	0.9651	8906
rs118167987	17	43927255	t	g	0.1974	-0.069	0.0149	3.46e-06	--------+-++?----?---	41	30.514	18	0.03274	20078
rs2251495	9	125642687	a	g	0.8484	-0.0667	0.0144	3.461e-06	+--+-----------------	7.4	21.597	20	0.3628	22277
rs78587102	17	43897246	a	g	0.8072	0.0676	0.0146	3.467e-06	++++++++-+--?++++-+++	38.5	30.915	19	0.04125	20904
rs13038876	20	47849233	a	g	0.2137	0.0559	0.012	3.48e-06	+++++++-+---+++++++--	0	11.922	20	0.9187	22277
rs6663369	1	23438088	a	g	0.1658	-0.0651	0.014	3.483e-06	----+--+----?--+++---	0	18.214	19	0.5082	20904
rs2295026	20	47582785	a	t	0.2336	0.0541	0.0117	3.485e-06	+++++++-+---+++++++-+	0	15.407	20	0.7526	22277
rs113782790	17	43926056	a	c	0.8029	0.069	0.0149	3.489e-06	++++++++-+--?++++?+++	41	30.516	18	0.03272	20078
rs9401881	6	126751921	t	c	0.4684	0.0468	0.0101	3.491e-06	?+-++++-+++-+++++-+++	0	18.139	19	0.5132	21727
rs12820906	12	123493123	a	g	0.7613	-0.0545	0.0118	3.504e-06	+-------+-----+------	0	10.736	20	0.9528	22277
rs13040426	20	47714453	t	c	0.2339	0.054	0.0116	3.509e-06	+++++++-+---+++++++-+	0	15.588	20	0.7418	22277
rs9388502	6	126909389	a	g	0.5026	0.046	0.0099	3.511e-06	++-+--+-+++-+++++-+++	0	19.84	20	0.468	22277
rs78506181	17	43897480	a	g	0.808	0.068	0.0147	3.524e-06	++++++++-+--?++++-+++	37.4	30.352	19	0.04749	20904
rs6682560	1	23357282	a	t	0.8291	0.0641	0.0138	3.529e-06	++++-++-++++?+++--++-	0	18.565	19	0.4851	20904
rs2596704	9	125647367	t	c	0.1496	0.0672	0.0145	3.537e-06	-++-+++++++++++++++++	7.1	21.52	20	0.3671	22277
rs117677385	17	43929029	a	g	0.8026	0.0689	0.0149	3.543e-06	++++++++-+--?++++?+++	41	30.496	18	0.0329	20078
rs17055142	8	26201601	t	c	0.0714	0.0928	0.02	3.547e-06	-++++++-++-++++-+++-+	0	14.625	20	0.7974	22277
rs112315407	17	43924231	a	g	0.1962	-0.0691	0.0149	3.55e-06	--------+-++?----?---	41.4	30.711	18	0.03108	20078
rs114315692	6	29080450	a	g	0.8649	0.0808	0.0174	3.55e-06	??+++++++++-?++++?+-+	0	11.358	16	0.7869	17229
rs117517593	17	43924521	a	g	0.1962	-0.0691	0.0149	3.554e-06	--------+-++?----?---	41.4	30.712	18	0.03108	20078
rs4309444	17	43895797	t	c	0.8072	0.0676	0.0146	3.555e-06	++++++++-+--?++++-+++	38.7	30.987	19	0.0405	20904
rs2326451	6	126811928	a	t	0.5269	-0.0468	0.0101	3.556e-06	?-+----+---+-----+---	0	18.955	19	0.4597	21727
rs4566211	17	43895696	a	g	0.1928	-0.0676	0.0146	3.556e-06	--------+-++?----+---	38.7	30.988	19	0.0405	20904
rs4566212	17	43895751	a	g	0.1928	-0.0676	0.0146	3.556e-06	--------+-++?----+---	38.7	30.989	19	0.04048	20904
rs10445363	17	43914558	a	g	0.1948	-0.0673	0.0145	3.564e-06	--------+-++?----+---	38.2	30.751	19	0.04298	20904
rs6029610	20	39914745	a	g	0.4984	-0.047	0.0101	3.566e-06	?-+----++-??--------+	31.1	24.675	17	0.1022	21459
rs62057108	17	43896616	t	c	0.8072	0.0676	0.0146	3.57e-06	++++++++-+--?++++-+++	38.7	30.975	19	0.04063	20904
rs62057109	17	43896637	t	c	0.8072	0.0676	0.0146	3.571e-06	++++++++-+--?++++-+++	38.7	30.976	19	0.04062	20904
rs115737508	6	29062194	a	t	0.865	0.0808	0.0174	3.572e-06	??+++++++++-?++++?+-+	0	11.24	16	0.7945	17229
rs17689918	17	43910088	a	g	0.1932	-0.0677	0.0146	3.575e-06	--------+-++?----+---	38.8	31.062	19	0.03974	20904
rs78074121	17	43896690	t	c	0.8072	0.0676	0.0146	3.577e-06	++++++++-+--?++++-+++	38.7	30.971	19	0.04067	20904
rs1269195	6	127031550	t	c	0.4988	-0.0459	0.0099	3.578e-06	--+-++-+---+-----+---	2.8	20.573	20	0.4226	22277
rs62057112	17	43897202	a	t	0.1928	-0.0676	0.0146	3.589e-06	--------+-++?----+---	38.6	30.965	19	0.04073	20904
rs62057111	17	43897130	a	g	0.8072	0.0676	0.0146	3.59e-06	++++++++-+--?++++-+++	38.6	30.964	19	0.04074	20904
rs117245359	17	43924803	a	g	0.8036	0.069	0.0149	3.594e-06	++++++++-+--?++++?+++	41.5	30.758	18	0.03069	20078
rs2596703	9	125641850	a	t	0.1593	0.0682	0.0147	3.595e-06	-+++++++++++?++++++-+	0	16.245	19	0.6409	20904
rs116856380	17	43924776	t	c	0.1964	-0.069	0.0149	3.601e-06	--------+-++?----?---	41.5	30.754	18	0.03073	20078
rs117809876	17	43923934	t	c	0.8036	0.069	0.0149	3.615e-06	++++++++-+--?++++?+++	41.4	30.732	18	0.03091	20078
rs34832487	20	47547112	c	g	0.2297	0.0542	0.0117	3.62e-06	+++++++-+---+++++++-+	0	14.614	20	0.7981	22277
rs2316764	17	43895602	t	g	0.8072	0.0675	0.0146	3.621e-06	++++++++-+--?++++-+++	38.6	30.949	19	0.0409	20904
rs6648	20	47895242	a	g	0.784	-0.0553	0.0119	3.637e-06	-------+-+++-------++	0	13.453	20	0.8571	22277
rs7959830	12	66347368	t	g	0.4182	-0.0479	0.0104	3.647e-06	?------+-------+-+---	0	17.499	19	0.5561	21727
rs112846811	17	43920300	t	c	0.804	0.0691	0.0149	3.656e-06	++++++++-+--?++++?+++	41.9	30.956	18	0.02913	20078
rs238198	20	47899060	t	c	0.7841	-0.0553	0.0119	3.656e-06	-------+-+++-------++	0	13.459	20	0.8568	22277
rs117631329	17	43856339	t	g	0.1394	-0.0907	0.0196	3.657e-06	-?------+-++?----?-+-	18.2	20.791	17	0.2358	17779
rs62054760	17	43908989	t	c	0.1928	-0.0676	0.0146	3.662e-06	--------+-++?--------	38.5	30.879	19	0.04162	20904
rs62054762	17	43909022	t	g	0.1928	-0.0676	0.0146	3.662e-06	--------+-++?--------	38.5	30.879	19	0.04162	20904
rs111739681	17	43898459	t	c	0.1927	-0.0675	0.0146	3.67e-06	--------+-++?----+---	38.6	30.925	19	0.04114	20904
rs12150390	17	43896228	t	c	0.8073	0.0675	0.0146	3.679e-06	++++++++-+--?++++-+++	38.5	30.903	19	0.04137	20904
rs115533868	12	54292636	a	c	0.0107	-3.465	0.7487	3.686e-06	?+???????-???????????	66.5	2.981	1	0.08422	2804
rs73116809	7	50730191	c	g	0.4436	0.0474	0.0102	3.688e-06	++++-+++++-+-+++++++-	0	16.765	20	0.6682	22277
rs115475550	17	43928810	a	g	0.5831	0.053	0.0114	3.692e-06	++++++++-+++?++++?+++	0	9.312	18	0.9521	20078
rs6129773	20	39859488	c	g	0.307	-0.0505	0.0109	3.696e-06	--+-------??-------++	12.4	20.559	18	0.3022	22009
rs17689653	17	43898963	a	t	0.8073	0.0675	0.0146	3.697e-06	++++++++-+--?++++-+++	38.5	30.911	19	0.04129	20904
rs145222486	12	54292865	t	c	0.0108	-3.4618	0.7481	3.702e-06	?+???????-???????????	66.6	2.998	1	0.08337	2804
rs1983528	20	47686290	a	g	0.2324	0.0544	0.0117	3.703e-06	++++-++-+---+++++++-+	0	15.044	20	0.7739	22277
rs17762912	17	43899161	a	c	0.8073	0.0675	0.0146	3.704e-06	++++++++-+--?++++-+++	38.5	30.909	19	0.04132	20904
rs141883726	17	43900434	a	g	0.8061	0.0689	0.0149	3.706e-06	++++++++-+--?++++?+++	39.1	29.575	18	0.04179	20078
rs2851439	12	123644420	a	t	0.7474	-0.0594	0.0128	3.707e-06	--------+-+-?----?--+	0	11.581	18	0.8681	20078
rs55979424	17	43900081	t	c	0.1927	-0.0675	0.0146	3.707e-06	--------+-++?----+---	38.5	30.906	19	0.04134	20904
rs62057115	17	43899417	c	g	0.1927	-0.0675	0.0146	3.712e-06	--------+-++?----+---	38.5	30.906	19	0.04134	20904
rs62057143	17	43901528	t	c	0.8073	0.0675	0.0146	3.713e-06	++++++++-+--?++++-+++	38.5	30.91	19	0.0413	20904
rs117665459	17	44350310	a	g	0.1563	-0.0883	0.0191	3.714e-06	-?------+--+?----?-+-	44.7	30.764	17	0.02133	17779
rs78917479	17	43899611	t	c	0.1927	-0.0675	0.0146	3.716e-06	--------+-++?----+---	38.5	30.903	19	0.04137	20904
rs17762954	17	43899786	t	c	0.1927	-0.0675	0.0146	3.717e-06	--------+-++?----+---	38.5	30.906	19	0.04134	20904
rs4341787	17	43902505	t	c	0.1927	-0.0675	0.0146	3.717e-06	--------+-++?----+---	38.6	30.924	19	0.04116	20904
rs4523962	17	43902522	a	g	0.1927	-0.0675	0.0146	3.718e-06	--------+-++?----+---	38.6	30.926	19	0.04114	20904
rs3885075	17	43902799	a	g	0.8073	0.0675	0.0146	3.72e-06	++++++++-+--?++++-+++	38.6	30.928	19	0.04112	20904
rs8119476	20	47690136	t	c	0.2338	0.0539	0.0117	3.72e-06	+++++++-+---+++++++-+	0	15.407	20	0.7527	22277
rs4335809	17	43902216	t	c	0.1927	-0.0675	0.0146	3.721e-06	--------+-++?----+---	38.5	30.917	19	0.04123	20904
rs6102322	20	39872768	t	c	0.307	-0.0505	0.0109	3.721e-06	--+-------??-------++	12.4	20.545	18	0.303	22009
rs62057070	17	43859640	a	g	0.8075	0.0676	0.0146	3.728e-06	++++++++-+--?++++-+++	39.8	31.54	19	0.03519	20904
rs62057071	17	43859691	c	g	0.8075	0.0676	0.0146	3.728e-06	++++++++-+--?++++-+++	39.8	31.54	19	0.03519	20904
rs62057069	17	43859065	t	c	0.8075	0.0676	0.0146	3.729e-06	++++++++-+--?++++-+++	39.8	31.54	19	0.03519	20904
rs78917495	17	43858482	t	c	0.1925	-0.0676	0.0146	3.73e-06	--------+-++?----+---	39.8	31.54	19	0.03519	20904
rs13081882	3	141982959	c	g	0.4841	-0.0468	0.0101	3.736e-06	?-+-------------++-+-	6.2	20.253	19	0.3795	21727
rs111735741	17	43856372	a	g	0.1927	-0.0677	0.0146	3.739e-06	--------+-++?----+---	39.9	31.59	19	0.03474	20904
rs114131903	17	43927708	a	g	0.8018	0.0687	0.0148	3.739e-06	++++++++-+--?++++?+++	40.5	30.256	18	0.03503	20078
rs141689403	6	28927864	c	g	0.2572	-0.0628	0.0136	3.745e-06	+?-----+--+-?-+--?-++	34.8	26.06	17	0.07338	17779
rs1262555	6	127052816	a	g	0.4655	-0.0467	0.0101	3.747e-06	--+-+--++--+-----+---	1	20.195	20	0.4458	22277
rs114015973	17	43926987	t	g	0.5826	0.0525	0.0113	3.749e-06	++++++++-+++?++++?+++	0	8.805	18	0.9641	20078
rs6029608	20	39911343	a	g	0.4979	-0.0469	0.0101	3.752e-06	?-+----++-??--------+	30.1	24.318	17	0.1111	21459
rs9398803	6	126683594	a	g	0.5174	-0.0462	0.01	3.761e-06	--+----+---------+---	0	12.471	20	0.8989	22277
rs116984838	17	43930238	a	c	0.1964	-0.0689	0.0149	3.766e-06	--------+-++?----?---	41.3	30.652	18	0.03157	20078
rs1585897	12	66383320	a	c	0.5386	-0.0495	0.0107	3.766e-06	?---+------+?---++-+-	15.3	21.241	18	0.2674	20354
rs115791058	6	29041567	c	g	0.127	-0.0827	0.0179	3.768e-06	??----------?---+?-+-	0	6.446	16	0.9825	17229
rs2316763	17	43895530	t	c	0.1931	-0.0674	0.0146	3.774e-06	----+---+-++?----+---	39.3	31.304	19	0.03738	20904
rs62057063	17	43856730	t	c	0.192	-0.0678	0.0147	3.778e-06	----+---+-++?----+---	40.3	31.829	19	0.03266	20904
rs17763050	17	43903336	a	g	0.1928	-0.0675	0.0146	3.78e-06	--------+-++?----+---	38.6	30.949	19	0.04089	20904
rs1396862	17	43902997	a	g	0.1928	-0.0674	0.0146	3.791e-06	--------+-++?----+---	38.6	30.941	19	0.04098	20904
rs117901439	17	43838071	t	c	0.1966	-0.0689	0.0149	3.81e-06	--------+-++?----?---	41.8	30.918	18	0.02942	20078
rs6129733	20	39662225	c	g	0.2426	-0.0564	0.0122	3.812e-06	--+-------???-------+	0	14.017	17	0.6659	20636
rs144585301	7	14252022	a	g	0.9567	0.208	0.045	3.821e-06	+?+++-++++++?+?+-?++-	0	14.903	16	0.5318	16324
rs62057148	17	43903485	c	g	0.1928	-0.0674	0.0146	3.824e-06	--------+-++?----+---	38.6	30.964	19	0.04074	20904
rs62057149	17	43903546	a	g	0.8072	0.0674	0.0146	3.825e-06	++++++++-+--?++++-+++	38.6	30.965	19	0.04073	20904
rs114824242	17	43953502	a	g	0.8047	-0.0696	0.0151	3.837e-06	-?--+----+--?----?--+	19.3	21.074	17	0.223	17779
rs62057154	17	43904610	t	c	0.1928	-0.0674	0.0146	3.837e-06	--------+-++?----+---	38.7	30.974	19	0.04064	20904
rs62057155	17	43904673	t	c	0.1928	-0.0674	0.0146	3.838e-06	--------+-++?----+---	38.7	30.973	19	0.04065	20904
rs62057156	17	43904948	c	g	0.1928	-0.0674	0.0146	3.844e-06	--------+-++?----+---	38.7	30.977	19	0.04061	20904
rs62057157	17	43905313	c	g	0.1928	-0.0674	0.0146	3.847e-06	--------+-++?----+---	38.7	30.978	19	0.0406	20904
rs118166252	17	43832115	a	g	0.8039	0.0689	0.0149	3.865e-06	++++++++-+--?++++?+++	42	31.011	18	0.0287	20078
rs62057158	17	43907143	a	g	0.1928	-0.0674	0.0146	3.873e-06	--------+-++?----+---	38.7	30.989	19	0.04049	20904
rs67777906	20	47557129	t	c	0.2296	0.054	0.0117	3.875e-06	+++++++-+---+++++++-+	0	14.612	20	0.7982	22277
rs16940665	17	43907896	t	c	0.8072	0.0674	0.0146	3.883e-06	++++++++-+--?++++-+++	38.7	30.992	19	0.04046	20904
rs16940668	17	43907966	a	g	0.1928	-0.0674	0.0146	3.884e-06	--------+-++?----+---	38.7	30.993	19	0.04044	20904
rs11906450	20	47555082	a	g	0.7704	-0.054	0.0117	3.885e-06	-------+-+++-------+-	0	14.644	20	0.7964	22277
rs41280118	17	43903089	t	c	0.1928	-0.0674	0.0146	3.888e-06	--------+-++?----+---	38.6	30.924	19	0.04115	20904
rs62057146	17	43903106	a	g	0.8072	0.0674	0.0146	3.888e-06	++++++++-+--?++++-+++	38.6	30.925	19	0.04115	20904
rs118127699	17	43929992	t	c	0.1965	-0.0688	0.0149	3.894e-06	--------+-++?----?---	41.2	30.632	18	0.03174	20078
rs4488856	3	141965004	t	c	0.4807	-0.0459	0.0099	3.895e-06	--+-------------++-+-	0.3	20.067	20	0.4537	22277
rs55763795	17	43908773	c	g	0.1928	-0.0674	0.0146	3.896e-06	--------+-++?----+---	38.7	30.999	19	0.04038	20904
rs77549731	6	166431476	a	g	0.011	2.4479	0.5302	3.897e-06	??????????++?????????	0	0.854	1	0.3555	268
rs55865707	17	43908826	t	g	0.8072	0.0674	0.0146	3.898e-06	++++++++-+--?++++-+++	38.7	31	19	0.04037	20904
rs17689824	17	43904397	t	c	0.1928	-0.0674	0.0146	3.903e-06	--------+-++?----+---	38.6	30.956	19	0.04082	20904
rs853965	6	127036174	t	c	0.4972	-0.0458	0.0099	3.909e-06	--+-++-++--+-----+---	4.8	21.018	20	0.3961	22277
rs116333095	6	28989728	a	t	0.6128	0.0535	0.0116	3.925e-06	+?+++++-++-+?++++?+-+	0	14.91	17	0.602	17779
rs113491789	12	83536266	a	g	0.0244	-3.7714	0.8172	3.93e-06	?-?????-?????????????	44	1.785	1	0.1816	2529
rs117963871	17	43832940	a	g	0.8034	0.0688	0.0149	3.939e-06	++++++++-+--?++++?+++	41.7	30.86	18	0.02988	20078
rs144941581	17	44290850	a	t	0.1573	-0.0855	0.0185	3.943e-06	-?------+-++?----?-+-	52	35.41	17	0.005494	17779
rs112464485	17	44344385	a	g	0.1578	-0.0872	0.0189	3.946e-06	-?------+-++?----?-+-	49	33.325	17	0.01025	17779
rs7262349	20	47795305	a	t	0.7713	-0.0555	0.012	3.954e-06	?------+-+++-------+-	0	12.861	19	0.8456	21727
rs17763086	17	43905481	t	g	0.8071	0.0673	0.0146	3.957e-06	++++++++-+--?++++-+++	38.8	31.022	19	0.04015	20904
rs76830096	17	43857129	a	c	0.8074	0.0675	0.0146	3.958e-06	++++++++-+--?++++-+++	39.7	31.49	19	0.03564	20904
rs6125603	20	47878374	a	g	0.5414	-0.0465	0.0101	3.959e-06	--++---+-+-+---------	0	16.262	20	0.7002	22277
rs62057064	17	43857033	t	c	0.1926	-0.0675	0.0146	3.959e-06	--------+-++?----+---	39.6	31.473	19	0.0358	20904
rs757999	7	50746972	a	g	0.2284	0.0545	0.0118	3.96e-06	++--+++--+-++++++-+++	14.9	23.495	20	0.2651	22277
rs184133913	6	166453882	t	c	0.011	2.444	0.5298	3.964e-06	??????????++?????????	0	0.878	1	0.3487	268
rs62057062	17	43856710	a	g	0.1926	-0.0675	0.0146	3.964e-06	--------+-++?----+---	39.7	31.492	19	0.03562	20904
rs17278869	1	23414209	t	c	0.8313	0.0634	0.0137	3.974e-06	++++-++-++++?+++--++-	1.2	19.224	19	0.4426	20904
rs118027349	17	43930033	a	g	0.1964	-0.0688	0.0149	3.977e-06	--------+-++?----?---	41.4	30.722	18	0.03099	20078
rs149401093	6	29277078	a	g	0.1682	-0.0718	0.0156	3.979e-06	??------+---?----?--+	0	15.969	16	0.4551	17229
rs4316017	6	127000106	t	g	0.4972	-0.0478	0.0104	4.007e-06	--+-++-+---+?----+---	14	22.1	19	0.2793	20904
rs17448715	20	47691743	t	c	0.2295	0.0539	0.0117	4.017e-06	+++++++-+---+++++++-+	0	14.865	20	0.7841	22277
rs147694444	6	126649082	a	g	0.4738	0.0468	0.0101	4.018e-06	++--+++-+-+++++++++++	0	9.797	20	0.9717	22277
rs237711	20	47926856	c	g	0.7841	-0.0553	0.012	4.028e-06	-------+-+++-------++	0	13.464	20	0.8566	22277
rs11716351	3	141957097	a	g	0.4812	-0.0458	0.0099	4.029e-06	+-+-------------++-+-	0	19.702	20	0.4767	22277
rs147966569	17	43838482	t	g	0.1963	-0.0686	0.0149	4.038e-06	--------+-++?----?---	41.5	30.782	18	0.0305	20078
rs188164199	1	21337037	a	g	0.9877	0.8613	0.1869	4.042e-06	???????????+??????+??	0	0.827	1	0.3632	1535
rs17763199	17	43910183	a	g	0.1929	-0.0674	0.0146	4.045e-06	--------+-++?----+---	38.8	31.035	19	0.04002	20904
rs35848254	3	141956054	a	g	0.5188	0.0458	0.0099	4.058e-06	-+-+++++++++++++--+-+	0	19.745	20	0.474	22277
rs6125612	20	47906558	a	g	0.463	0.0461	0.01	4.058e-06	++--++++++--+++++++-+	0	13.75	20	0.843	22277
rs115560775	6	29057971	t	c	0.6122	0.0597	0.0129	4.064e-06	????+++-?+-+?+?++?+-+	0	10.652	12	0.5589	14519
rs12134163	1	119466993	t	g	0.2109	-0.0575	0.0125	4.064e-06	-+--------+----+-----	0	15.907	20	0.7224	22277
rs75094556	12	54285901	a	g	0.9892	3.4647	0.7519	4.064e-06	?-???????+???????????	66.1	2.953	1	0.08571	2804
rs11906283	20	47684868	a	g	0.2298	0.0539	0.0117	4.069e-06	+++++++-+---+++++++-+	0	14.826	20	0.7863	22277
rs11906713	20	47678100	t	c	0.2295	0.0539	0.0117	4.081e-06	+++++++-+---+++++++-+	0	14.922	20	0.7808	22277
rs6769004	3	141954700	a	g	0.5188	0.0458	0.0099	4.105e-06	-+-+++++++++++++--+-+	0	19.794	20	0.4709	22277
rs6772344	3	141955807	t	c	0.5174	0.0458	0.0099	4.111e-06	-+-+++++++++++++--+-+	0	19.584	20	0.4842	22277
rs238164	20	47844341	a	g	0.7839	-0.0554	0.012	4.113e-06	-------+-+++-------++	0	11.688	20	0.9264	22277
rs150055157	17	43838919	a	g	0.1962	-0.0686	0.0149	4.127e-06	--------+-++?----?---	41.6	30.833	18	0.03009	20078
rs72979897	6	140881181	a	t	0.9626	-0.1395	0.0303	4.128e-06	?++--+-++------------	27.6	26.257	19	0.1232	21727
rs1876830	17	43911352	t	c	0.1929	-0.0673	0.0146	4.13e-06	--------+-++?----+---	38.9	31.072	19	0.03964	20904
rs41457044	17	43911424	t	c	0.1929	-0.0673	0.0146	4.132e-06	--------+-++?----+---	38.9	31.073	19	0.03963	20904
rs6129808	20	39951287	t	c	0.4975	-0.0467	0.0101	4.132e-06	?-+----++-??--------+	31.2	24.708	17	0.1014	21459
rs16940676	17	43911036	a	g	0.1929	-0.0673	0.0146	4.148e-06	--------+-++?----+---	38.9	31.082	19	0.03955	20904
rs9401882	6	126755055	a	g	0.5311	-0.0458	0.0099	4.156e-06	--+----+---+-----+---	0	17.441	20	0.6242	22277
rs117188042	17	43838710	t	c	0.8037	0.0686	0.0149	4.166e-06	++++++++-+--?++++?+++	41.6	30.833	18	0.0301	20078
rs62057067	17	43858326	t	c	0.1915	-0.0677	0.0147	4.167e-06	--------+-++?----+---	40.2	31.796	19	0.03295	20904
rs878888	17	43912635	a	g	0.8068	0.0675	0.0147	4.167e-06	++++++++-+--?++++-+++	39	31.162	19	0.03875	20904
rs118149321	17	43838678	a	g	0.1963	-0.0686	0.0149	4.169e-06	--------+-++?----?---	41.6	30.833	18	0.03009	20078
rs112213192	17	43928573	t	c	0.5825	0.0526	0.0114	4.17e-06	++++++++-+++?++++?+++	0	9.072	18	0.958	20078
rs117410497	17	43838720	t	c	0.1961	-0.0686	0.0149	4.175e-06	--------+-++?----?---	41.6	30.817	18	0.03022	20078
rs118114123	17	43837237	a	g	0.8037	0.0686	0.0149	4.178e-06	++++++++-+--?++++?+++	41.8	30.934	18	0.02929	20078
rs117351738	17	43837115	a	g	0.8037	0.0686	0.0149	4.187e-06	++++++++-+--?++++?+++	41.8	30.935	18	0.02929	20078
rs117754096	17	43837782	a	g	0.8036	0.0686	0.0149	4.188e-06	++++++++-+--?++++?+++	41.8	30.909	18	0.02949	20078
rs117864975	17	43837091	t	c	0.8037	0.0686	0.0149	4.19e-06	++++++++-+--?++++?+++	41.8	30.936	18	0.02929	20078
rs117734691	17	43837567	t	c	0.1963	-0.0686	0.0149	4.202e-06	--------+-++?----?---	41.8	30.907	18	0.02951	20078
rs117230989	17	43836920	t	c	0.8037	0.0686	0.0149	4.211e-06	++++++++-+--?++++?+++	41.8	30.933	18	0.0293	20078
rs141204835	17	43685558	t	c	0.1619	-0.083	0.018	4.211e-06	-?------+-++?----?-+-	50.8	34.532	17	0.007162	17779
rs116929573	17	43837446	c	g	0.8037	0.0686	0.0149	4.215e-06	++++++++-+--?++++?+++	41.7	30.9	18	0.02956	20078
rs16940677	17	43911898	t	c	0.1931	-0.0674	0.0147	4.215e-06	--------+-++?----+---	39.2	31.246	19	0.03793	20904
rs6029549	20	39754695	c	g	0.5029	0.0467	0.0101	4.219e-06	?+-++++--+??++++++++-	31.1	24.675	17	0.1022	21459
rs12350281	9	20637773	a	g	0.9547	-0.1446	0.0314	4.221e-06	--+---------?----+---	0	13.778	19	0.7965	20904
rs112170159	17	43838014	a	g	0.8037	0.0685	0.0149	4.224e-06	++++++++-+--?++++?+++	41.6	30.837	18	0.03006	20078
rs117629202	17	44344596	a	c	0.154	-0.0859	0.0187	4.23e-06	-?------+-++?------+-	48.4	34.866	18	0.009827	18605
rs117995241	17	44344595	t	g	0.154	-0.0859	0.0187	4.23e-06	-?------+-++?------+-	48.4	34.866	18	0.009827	18605
rs139910446	17	43836673	t	c	0.1963	-0.0686	0.0149	4.231e-06	--------+-++?----?---	41.8	30.93	18	0.02933	20078
rs13068791	3	141956194	a	g	0.518	0.0458	0.01	4.236e-06	-+-+++++++++++++--+-+	0	19.696	20	0.4771	22277
rs115737118	17	43850645	t	c	0.202	-0.0679	0.0148	4.261e-06	---++---+-++?----?---	42	31.054	18	0.02838	20078
rs3795131	20	39769975	t	c	0.6903	0.0508	0.0111	4.262e-06	?+-+++++++??+++++++--	8.1	18.505	17	0.3577	21459
rs62057121	17	43900760	a	g	0.1874	-0.0681	0.0148	4.271e-06	--------+-++?----+-+-	35.1	29.28	19	0.06171	20904
rs67375757	20	47916295	t	c	0.7821	-0.0548	0.0119	4.279e-06	-------+-+++-------++	0	11.791	20	0.9231	22277
rs6904938	6	126648067	a	g	0.5202	-0.0483	0.0105	4.279e-06	--++---+-+--?--------	0	8.649	19	0.9789	20904
rs909802	20	39936815	t	c	0.4975	-0.0466	0.0101	4.282e-06	?-+----++-??--------+	31.4	24.795	17	0.09938	21459
rs237700	20	47909822	a	g	0.7836	-0.0549	0.012	4.285e-06	-------+-+++-------++	0	13.39	20	0.86	22277
rs1876829	17	43911443	t	c	0.807	0.0673	0.0147	4.292e-06	++++++++-+--?++++-+++	39.2	31.232	19	0.03807	20904
rs11587694	1	23477511	t	c	0.828	0.0628	0.0137	4.297e-06	++++-++-++++?+++--++-	9.2	20.927	19	0.3409	20904
rs114450783	6	28954712	a	g	0.1368	-0.0794	0.0173	4.309e-06	??---------+?----?-+-	0	11.549	16	0.7744	17229
rs3134614	1	40363054	c	g	0.8832	0.0716	0.0156	4.31e-06	-++++-++-+-+++++++++-	18.3	24.476	20	0.2222	22277
rs62057144	17	43901558	a	g	0.8064	0.067	0.0146	4.318e-06	++++++++-+--?++++-+++	39.7	31.495	19	0.0356	20904
rs78016138	19	53393842	a	c	0.9868	-2.1351	0.4647	4.338e-06	?-???????-???????????	42.7	1.746	1	0.1864	2804
rs76466179	1	21285499	t	c	0.0124	-0.8566	0.1865	4.367e-06	???????????-??????-??	0	0.817	1	0.3661	1535
rs75869710	20	32163119	a	g	0.0309	0.1644	0.0358	4.37e-06	?++++-+-+-?+?++++-+++	0	12.959	17	0.7389	20256
rs113997904	6	29051053	a	t	0.1514	-0.0754	0.0164	4.378e-06	+?----------?----?-+-	0	9.638	17	0.9181	17779
rs2237483	7	50748917	t	c	0.7715	-0.0543	0.0118	4.387e-06	--++---++-+------+--+	15.3	23.614	20	0.2596	22277
rs41280116	17	43902842	t	c	0.1911	-0.0673	0.0147	4.387e-06	--------+-++?----+-+-	38.7	31.012	19	0.04025	20904
rs75094452	4	139938139	a	c	0.7177	-0.0537	0.0117	4.402e-06	----+----+--?----+---	0	16.456	19	0.6266	20904
rs114359076	6	28911260	a	g	0.2905	-0.0585	0.0128	4.419e-06	??--------+-?----?---	0	15.591	16	0.4819	17229
rs117612564	17	43832864	t	c	0.8036	0.0684	0.0149	4.423e-06	++++++++-+--?++++?+++	41.8	30.916	18	0.02944	20078
rs117010144	17	43831112	a	g	0.1964	-0.0684	0.0149	4.424e-06	--------+-++?----?---	41.8	30.918	18	0.02943	20078
rs117134583	17	43832618	a	g	0.1964	-0.0684	0.0149	4.425e-06	--------+-++?----?---	41.8	30.917	18	0.02943	20078
rs117874181	17	43833824	c	g	0.1964	-0.0684	0.0149	4.426e-06	--------+-++?----?---	41.8	30.917	18	0.02943	20078
rs118034550	17	43832337	a	g	0.8036	0.0684	0.0149	4.427e-06	++++++++-+--?++++?+++	41.8	30.918	18	0.02942	20078
rs6019545	20	47557014	a	g	0.2755	0.0558	0.0121	4.429e-06	-+++-+++++++?++++++-+	0	12.619	19	0.8575	20904
rs78872653	17	43905134	a	g	0.1909	-0.0674	0.0147	4.432e-06	--------+-++?----+-+-	38.2	30.756	19	0.04293	20904
rs7627347	3	141984638	t	c	0.4803	-0.0457	0.01	4.438e-06	+-+-------------++-+-	4.1	20.855	20	0.4057	22277
rs117434385	17	43833921	a	g	0.1964	-0.0684	0.0149	4.44e-06	--------+-++?----?---	41.8	30.915	18	0.02945	20078
rs115072528	6	29039230	a	c	0.864	0.0798	0.0174	4.446e-06	??+++++++++-?++++?+-+	0	11.449	16	0.7809	17229
rs117789284	17	43834970	t	c	0.1964	-0.0684	0.0149	4.451e-06	--------+-++?----?---	41.8	30.931	18	0.02932	20078
rs75104593	17	43913557	t	g	0.8102	0.0694	0.0151	4.454e-06	++++++++-+--?++++-+-+	44.6	34.285	19	0.017	20904
rs117593975	17	43834314	a	g	0.8036	0.0684	0.0149	4.476e-06	++++++++-+--?++++?+++	41.7	30.882	18	0.0297	20078
rs117998925	17	43834482	a	g	0.1964	-0.0684	0.0149	4.476e-06	--------+-++?----?---	41.7	30.882	18	0.0297	20078
rs12135657	1	119470813	t	c	0.7903	0.0573	0.0125	4.496e-06	+-++++++++-++++-+++++	0	15.83	20	0.7271	22277
rs10445362	17	43914554	a	c	0.193	-0.0672	0.0147	4.51e-06	--------+-++?----+---	39.2	31.239	19	0.038	20904
rs62054802	17	43914598	c	g	0.193	-0.0672	0.0147	4.511e-06	--------+-++?----+---	39.2	31.238	19	0.03801	20904
rs62054803	17	43914728	t	g	0.193	-0.0672	0.0147	4.514e-06	--------+-++?----+---	39.2	31.239	19	0.038	20904
rs62054804	17	43914809	t	c	0.193	-0.0672	0.0147	4.515e-06	--------+-++?----+---	39.2	31.238	19	0.038	20904
rs4897175	6	126657472	a	g	0.5124	-0.0492	0.0107	4.517e-06	?-+--+-+----?--------	0	10.051	18	0.9302	20354
rs1876827	17	43911832	t	c	0.807	0.0672	0.0147	4.529e-06	++++++++-+--?++++-+++	39.1	31.189	19	0.03849	20904
rs10212663	4	139953622	t	c	0.286	0.0535	0.0117	4.53e-06	++++-++++-++?++++-+++	0	16.138	19	0.648	20904
rs111736960	2	226209517	t	c	0.1273	-0.0691	0.0151	4.53e-06	-+--+------+---------	0	19.314	20	0.5015	22277
rs16940681	17	43912159	c	g	0.193	-0.0672	0.0147	4.532e-06	--------+-++?----+---	39.1	31.189	19	0.03848	20904
rs62057147	17	43903298	a	g	0.1934	-0.067	0.0146	4.533e-06	--------+-++?----+---	38.7	30.973	19	0.04065	20904
rs117945538	17	43836191	a	g	0.1964	-0.0684	0.0149	4.535e-06	--------+-++?----?---	41.7	30.854	18	0.02993	20078
rs150221657	6	28925858	a	g	0.6083	0.0538	0.0117	4.535e-06	+?+++++-++-+?+-++?+--	0	16.04	17	0.521	17779
rs28364021	17	43912282	t	c	0.193	-0.0672	0.0147	4.536e-06	--------+-++?----+---	39.1	31.192	19	0.03846	20904
rs878887	17	43912582	t	c	0.193	-0.0672	0.0147	4.539e-06	--------+-++?----+---	39.1	31.193	19	0.03845	20904
rs878886	17	43912490	c	g	0.807	0.0672	0.0147	4.54e-06	++++++++-+--?++++-+++	39.1	31.193	19	0.03845	20904
rs117181116	17	43834074	c	g	0.8036	0.0684	0.0149	4.542e-06	++++++++-+--?++++?+++	41.7	30.858	18	0.02989	20078
rs117243055	17	43835854	a	c	0.1964	-0.0684	0.0149	4.542e-06	--------+-++?----?---	41.7	30.857	18	0.0299	20078
rs3749515	4	139937071	t	c	0.6934	-0.053	0.0116	4.542e-06	--+----+-++-?----+---	0	15.953	19	0.6604	20904
rs4482334	17	43912830	t	c	0.807	0.0672	0.0147	4.545e-06	++++++++-+--?++++-+++	39.1	31.194	19	0.03844	20904
rs117806991	17	43835351	t	c	0.8036	0.0683	0.0149	4.551e-06	++++++++-+--?++++?+++	41.7	30.86	18	0.02988	20078
rs56127111	17	43913315	t	c	0.193	-0.0672	0.0147	4.552e-06	--------+-++?----+---	39.1	31.196	19	0.03842	20904
rs113397574	5	31968320	t	c	0.0224	0.1712	0.0374	4.557e-06	++++-+++++++-+++-++-+	0	10.763	20	0.9521	22277
rs78824607	20	32203363	a	g	0.0308	0.1653	0.0361	4.607e-06	?++++-+-+-?+?++++-+++	0	11.187	17	0.8467	20256
rs9388487	6	126678268	t	g	0.4816	0.0458	0.01	4.617e-06	++-++++-+++++++++-+++	0	12.586	20	0.8945	22277
rs58321169	6	126868567	t	c	0.2756	0.0567	0.0124	4.631e-06	+++++-+--+++?++++-+++	0	14.437	19	0.7576	20904
rs76065384	3	20271759	a	g	0.035	0.1629	0.0356	4.647e-06	++++-+++---+-++++++-+	0	13.898	20	0.8357	22277
rs116545018	6	29351873	t	c	0.5213	0.1033	0.0226	4.658e-06	??????+???????????+??	0	0.652	1	0.4192	5325
rs2075868	11	2683467	c	g	0.9373	0.1534	0.0335	4.685e-06	+?+++++++?-+?+++?++-+	15.9	19.021	16	0.2676	17730
rs6072279	20	39755154	a	g	0.496	-0.0464	0.0101	4.694e-06	?-+----++-??--------+	31.5	24.805	17	0.09917	21459
rs6072339	20	39955307	t	c	0.5024	0.0465	0.0102	4.709e-06	?+-++++--+??++++++++-	30.3	24.4	17	0.109	21459
rs112583797	17	43918418	a	g	0.8069	0.0671	0.0147	4.751e-06	++++++++-+--?++++-+++	39.2	31.242	19	0.03797	20904
rs6063382	20	47889958	t	c	0.5386	-0.0458	0.01	4.789e-06	--++---+-+-+-------+-	0	14.411	20	0.8091	22277
rs1490385	6	126875521	t	c	0.5008	0.0454	0.0099	4.802e-06	++-+-++-+-+-+++++-+++	0	19.236	20	0.5065	22277
rs11908347	20	47842015	t	c	0.2058	0.0585	0.0128	4.818e-06	+++++++-+---?++++++--	0	14.405	19	0.7596	20904
rs2237485	7	50749870	a	g	0.2277	0.0541	0.0118	4.826e-06	++--+++-++-++++++-++-	13.9	23.237	20	0.2773	22277
rs1876828	17	43911525	t	c	0.1931	-0.067	0.0147	4.828e-06	--------+-++?----+---	39.3	31.322	19	0.0372	20904
rs10935457	3	141965461	t	c	0.515	0.0455	0.01	4.859e-06	++-+++++++++++++--+-+	0	19.167	20	0.511	22277
rs7613314	3	141984365	t	c	0.5197	0.0456	0.01	4.859e-06	-+-+++++++++++++--+-+	4.4	20.917	20	0.402	22277
rs4897180	6	126727950	a	t	0.5345	-0.0457	0.01	4.878e-06	--+----+---+-----+--+	0	19.235	20	0.5066	22277
rs114058441	6	28792061	t	c	0.1972	-0.0676	0.0148	4.893e-06	+?-----+----?----?-++	0	15.197	17	0.5813	17779
rs77745338	4	91143955	a	g	0.9834	3.9306	0.8606	4.946e-06	?+????????+??????????	0	0.195	1	0.6584	2397
rs35971376	20	47721708	a	g	0.2303	0.054	0.0118	4.953e-06	?++++++-+---+++++++-+	0	14.864	19	0.7312	21727
rs17185933	1	119474772	a	g	0.211	-0.0569	0.0125	4.968e-06	-+--------+----+-----	0	16.139	20	0.708	22277
rs13070171	3	141981059	a	g	0.5188	0.0454	0.01	4.988e-06	-+-+++++++++++++--+-+	3.3	20.687	20	0.4158	22277
CHR, chromosome; Freq allele1, Frequency allele 1; SE, standard error.
