# Supplementary material for: Genetics of early-life head circumference and genetic correlations with neurological, psychiatric and cognitive outcomes
Source: BMC Med Genomics. 2022 Jun 4;15:124. doi: 10.1186/s12920-022-01281-1 (PMC9166310; doi:10.1186/s12920-022-01281-1)
Supplement: Supplementary file 4 — Additional file 4. Results of the discovery analysis for SNPs with P-values <5 × 10−6 for birth head circumference. [file 12920_2022_1281_MOESM4_ESM.xlsx]

## Sheet: Supplementary Table S6
Table S6. Results of the discovery analysis for SNPs with P-values <5 × 10−6
ID	CHR	POS	Allele1	Allele2	Freq allele1	MinFreq	MaxFreq	Beta	SE	P-Value	Direction	Heterogeneity I2	Heterogeneity Chi2	Heterogeneity Df	Heterogeneity P-Value	N
rs16963434	19	30345061	t	c	0.0206	0.011	0.0221	2.4184	0.4171	6.726e-09	?+??????+??????????????	0	0.673	1	0.412	2307
rs75481939	11	21161531	a	g	0.9879	0.9871	0.9883	1.5825	0.2813	1.855e-08	?+??+??????????????????	71.2	3.467	1	0.06262	2159
rs77221612	11	21161979	a	t	0.0121	0.0117	0.0129	-1.5824	0.2813	1.857e-08	?-??-??????????????????	71.2	3.467	1	0.06259	2159
rs78185962	11	21162036	a	g	0.0121	0.0117	0.0129	-1.5824	0.2813	1.857e-08	?-??-??????????????????	71.2	3.467	1	0.06259	2159
rs74439438	11	21164302	c	g	0.9879	0.9871	0.9883	1.5847	0.2818	1.88e-08	?+??+??????????????????	71.7	3.536	1	0.06005	2159
rs75792427	11	21164395	a	t	0.0121	0.0117	0.0129	-1.5842	0.2818	1.897e-08	?-??-??????????????????	71.7	3.53	1	0.06026	2159
rs75378755	11	21162468	a	g	0.9879	0.9871	0.9883	1.5814	0.2816	1.956e-08	?+??+??????????????????	71.1	3.457	1	0.06298	2159
rs75294352	11	21162898	c	g	0.0121	0.0117	0.0129	-1.5808	0.2816	1.971e-08	?-??-??????????????????	71	3.453	1	0.06315	2159
rs77767040	11	21165093	a	t	0.9879	0.9872	0.9883	1.5826	0.2821	2.025e-08	?+??+??????????????????	71.5	3.506	1	0.06113	2159
rs77794093	11	21165159	a	g	0.9879	0.9872	0.9883	1.5826	0.2821	2.025e-08	?+??+??????????????????	71.5	3.506	1	0.06113	2159
rs117800835	11	21165668	a	g	0.9879	0.9872	0.9883	1.5809	0.2821	2.095e-08	?+??+??????????????????	71.3	3.483	1	0.06201	2159
rs77317439	11	21167976	t	c	0.0121	0.0117	0.0129	-1.5834	0.2826	2.106e-08	?-??-??????????????????	71.8	3.548	1	0.05962	2159
rs79968562	11	21169047	t	c	0.9879	0.9872	0.9883	1.5898	0.2838	2.123e-08	?+??+??????????????????	71.8	3.544	1	0.05976	2159
rs78625152	11	21153905	t	c	0.0125	0.0122	0.0129	-1.549	0.2772	2.296e-08	?-??-??????????????????	75.2	4.03	1	0.0447	2159
rs185108185	11	21168361	a	g	0.0126	0.0117	0.0141	-1.5771	0.2827	2.423e-08	?-??-??????????????????	70.8	3.422	1	0.06434	2159
rs113418330	11	21155048	t	g	0.0125	0.0122	0.0131	-1.5438	0.2778	2.734e-08	?-??-??????????????????	73.7	3.798	1	0.05133	2159
rs74822825	11	21169518	a	g	0.0125	0.0121	0.0132	-1.5543	0.282	3.535e-08	?-??-??????????????????	72.1	3.589	1	0.05818	2159
rs79220379	11	21150795	a	g	0.0129	0.0126	0.0131	-1.4792	0.2712	4.947e-08	?-??-??????????????????	78.7	4.694	1	0.03027	2159
rs79808686	11	21138553	a	g	0.0132	0.0132	0.0133	-1.4685	0.2703	5.573e-08	?-??-??????????????????	79.1	4.79	1	0.02862	2159
rs79013174	11	21148101	t	c	0.0131	0.0128	0.0132	-1.4684	0.2703	5.588e-08	?-??-??????????????????	79.1	4.792	1	0.02859	2159
rs75547709	11	21158498	t	c	0.9857	0.9838	0.9867	1.4387	0.2692	9.113e-08	?+??+??????????????????	81.7	5.471	1	0.01933	2159
rs62273578	3	125624637	a	g	0.0675	0.0304	0.0843	-0.1235	0.0232	1.064e-07	-?-------+-?-----+---??	0	16.524	18	0.556	18732
rs118035393	9	73145695	t	c	0.0171	0.0107	0.0285	0.1992	0.0376	1.131e-07	?-+?++++++++++++?+++-++	0	10.934	19	0.926	28621
rs13423894	2	195041281	a	g	0.0135	0.0103	0.0183	-2.5256	0.4801	1.435e-07	?-??????--?????????????	0	0.706	2	0.7026	2410
rs62273575	3	125616959	a	g	0.0605	0.0247	0.0666	-0.13	0.0247	1.482e-07	-?-------+-?--+--+---??	12.5	20.575	18	0.3014	18732
rs140717308	19	33027112	a	g	0.0137	0.0117	0.0147	2.3165	0.444	1.814e-07	????????++?????????????	72.8	3.678	1	0.05513	551
rs79650730	9	14715132	a	g	0.0122	0.0106	0.0156	-1.5191	0.2916	1.884e-07	-?????-????????????????	27.9	1.387	1	0.2388	1139
rs59265718	4	23779030	a	c	0.9855	0.9837	0.9895	1.7471	0.3357	1.94e-07	?+????+????????????????	61.4	2.591	1	0.1075	2056
rs75614566	3	125588505	a	g	0.0604	0.0282	0.0802	-0.1317	0.0255	2.334e-07	-?-------+-?+-+--+---??	19.5	22.358	18	0.2165	18731.9
rs10821064	9	95831787	t	c	0.0888	0.0611	0.1209	0.073	0.0142	2.765e-07	++++++++++-?++-++-+-+++	4.8	22.057	21	0.3962	30740
rs12378370	9	95826971	c	g	0.0863	0.0573	0.1152	0.0737	0.0144	3.021e-07	++++++++++-?++-++-+-+++	5	22.105	21	0.3935	30740
rs34105406	9	95829015	t	c	0.0877	0.0591	0.1196	0.0727	0.0142	3.211e-07	++++++++++-?++-++-+-+++	2.8	21.613	21	0.4221	30740
rs73802680	4	23777937	a	g	0.0129	0.0101	0.0143	-1.9154	0.3769	3.722e-07	?-????-????????????????	68.1	3.13	1	0.07685	2056
rs653441	9	125778647	a	g	0.8429	0.7405	0.8994	-0.0666	0.0131	3.743e-07	?-+++----+-----------??	36.4	29.851	19	0.05373	20993
rs147823494	9	73175111	a	g	0.0156	0.0104	0.0267	0.1759	0.0346	3.781e-07	++++++++++++++++-++-+++	0	17.668	22	0.7255	32084
rs192751227	2	97477933	t	c	0.0116	0.0107	0.0119	0.3748	0.0739	3.96e-07	???+?+?????????????????	0	0.121	1	0.7277	6891
rs62273573	3	125610065	a	g	0.0645	0.0263	0.0775	-0.1214	0.024	4.006e-07	-?-------+-?-----+---??	5.1	18.961	18	0.3943	18732
rs62273577	3	125620958	a	g	0.0641	0.0263	0.0774	-0.1209	0.024	4.528e-07	-?-------+-?-----+---??	3.4	18.642	18	0.4141	18732
rs138853121	7	28063833	a	t	0.9892	0.9884	0.9899	2.1746	0.4311	4.561e-07	????+?+????????????????	56.2	2.285	1	0.1306	497
rs79972739	9	95827506	t	c	0.0862	0.0572	0.1156	0.0722	0.0144	5.02e-07	++++++++++-?++-++-+-+++	0.5	21.11	21	0.4523	30739.9
rs183828145	14	101743910	a	c	0.012	0.0105	0.0133	-1.2558	0.2503	5.265e-07	????????-???-??????????	51.3	2.051	1	0.1521	900
rs76417527	9	95836370	t	c	0.0878	0.059	0.1202	0.0712	0.0143	6.188e-07	++++++++++-?++-++-+++++	1	21.209	21	0.4463	30740
rs10761192	9	95839418	a	c	0.1002	0.0729	0.1401	0.0683	0.0137	6.208e-07	++++++++++-?-+-++-+-+++	1.5	21.328	21	0.4391	30740
rs73802681	4	23779957	t	c	0.0126	0.0108	0.0143	-1.4551	0.2932	6.932e-07	?-??-?-????????????????	71.2	6.953	2	0.03092	2356
rs117611079	9	72949273	a	t	0.985	0.9721	0.9899	-0.1751	0.0353	7.035e-07	?-----?-+-------+--+---	0	12.802	20	0.8857	30945
rs75100537	2	206744484	a	g	0.0213	0.0124	0.0249	4.3926	0.8865	7.244e-07	?????????++????????????	0	0.001	1	0.97	273
rs72800930	2	44306581	t	g	0.0149	0.0114	0.0158	-0.2966	0.06	7.724e-07	??????????-??????-?-?--	0	2.334	4	0.6746	11230
rs141791995	3	125756721	t	c	0.0108	0.0103	0.0109	1.9583	0.3977	8.497e-07	??????+??+?????????????	0	0.731	1	0.3924	300
rs78249758	9	95834459	t	c	0.0849	0.059	0.1046	0.072	0.0147	9.302e-07	?+++++++++-?++-++-+-+++	4.8	20.997	20	0.3973	29798
rs186178175	14	101752189	t	c	0.0119	0.0102	0.0132	-1.2204	0.2488	9.361e-07	????????-???-??????????	32.6	1.483	1	0.2233	900
rs183951678	14	101763561	a	g	0.9881	0.9868	0.9898	1.2225	0.2495	9.594e-07	????????+???+??????????	30.5	1.438	1	0.2304	900
rs7028691	9	95854695	t	c	0.9233	0.889	0.9431	-0.0927	0.0189	9.715e-07	-+----+---+?-----+---??	17.9	23.156	19	0.2306	20591
rs62273579	3	125630838	t	c	0.063	0.0259	0.0757	-0.1167	0.0239	1.04e-06	-?-------+-?+-+--+---??	13.9	20.904	18	0.2843	18732
rs11717507	3	125594805	a	g	0.0689	0.0297	0.0815	-0.1143	0.0235	1.119e-06	-?-------+-?+-+--+---??	0	17.529	18	0.487	18732
rs118002096	9	72565566	t	c	0.0146	0.0102	0.0256	0.1599	0.0333	1.563e-06	?++-++?+-++++++++++--++	0	16.829	20	0.6641	30945
rs28468656	9	95849625	t	g	0.8136	0.7387	0.8729	-0.0626	0.013	1.58e-06	?--------++?-----+---??	0	11.717	18	0.8615	19649
rs1872778	13	59890808	a	t	0.0104	0.0101	0.0123	0.3714	0.0774	1.609e-06	??+??+???-??????+??+???	29.5	5.672	4	0.225	8286.03
rs116880661	9	73674173	c	g	0.9873	0.9799	0.9899	-0.2026	0.0423	1.656e-06	?---?-?-+?------?--??-?	0	13.028	14	0.5244	21816
rs144526991	3	125570963	t	c	0.0604	0.0285	0.0811	-0.123	0.0257	1.665e-06	-?-------+-?+-+--+---??	9.1	19.802	18	0.3441	18732
rs145016063	10	114685940	t	c	0.945	0.9055	0.963	-0.1241	0.0259	1.72e-06	----+----+-?+-----?-+??	0	17.13	18	0.5142	19192.9
rs144142404	7	122427216	c	g	0.0207	0.0155	0.0224	3.279	0.6875	1.847e-06	?????????++????????????	94	16.588	1	4.645e-05	273
rs184579000	7	122449592	t	c	0.0207	0.0155	0.0224	3.2758	0.6871	1.861e-06	?????????++????????????	93.9	16.461	1	4.965e-05	273
rs184195608	20	33810976	t	c	0.0168	0.0157	0.0173	3.062	0.6424	1.872e-06	?????????++????????????	81.5	5.394	1	0.02021	273
rs73487085	9	89631352	t	c	0.018	0.0179	0.0187	-1.6766	0.3531	2.057e-06	?-??????-??????????????	0	0.065	1	0.7985	2307
rs73487090	9	89632938	a	g	0.9819	0.9813	0.982	1.6729	0.3529	2.125e-06	?+??????+??????????????	0	0.063	1	0.8011	2307
rs187047457	5	168857937	a	g	0.0128	0.0127	0.0129	-1.7744	0.3753	2.267e-06	??????-??-?????????????	6.8	1.072	1	0.3004	300
rs72800949	2	44336163	t	c	0.9857	0.9849	0.9879	0.282	0.0598	2.406e-06	??????????+??????+?+?++	39	6.559	4	0.1611	11230
rs183472082	5	103794978	a	g	0.9869	0.9835	0.9878	-0.7262	0.1541	2.439e-06	-?????-??+????-????????	67	9.094	3	0.02807	2592
rs140222174	19	8334042	t	c	0.9864	0.9819	0.9898	-0.6814	0.1446	2.44e-06	?-???????????-?????-???	11.1	2.249	2	0.3249	3333
rs686661	9	125784975	t	c	0.8396	0.7361	0.8852	-0.06	0.0127	2.542e-06	+-+++----+-----------??	46.5	37.398	20	0.01048	21935
rs60516581	3	125702113	t	g	0.9871	0.981	0.9889	-1.7078	0.3632	2.568e-06	??????-??-?????????????	70.8	3.425	1	0.0642	300
rs189044136	17	42263622	a	g	0.0244	0.013	0.042	0.1216	0.0261	3.188e-06	+++++++-+++-+++++++++++	0	19.736	22	0.5995	32084
rs140957209	9	72826099	t	g	0.9852	0.9731	0.9897	-0.1603	0.0344	3.257e-06	?-----?-+-------+--+---	0	12.335	20	0.9041	30945
rs146475579	1	66495302	a	g	0.9769	0.9716	0.9897	0.4996	0.1075	3.335e-06	????????+???+?????+????	0	1.427	2	0.49	2298
rs2539931	9	125783590	t	c	0.8263	0.7147	0.867	-0.0603	0.013	3.401e-06	+-+++----+-?---------??	44.4	34.152	19	0.01763	20591
rs114589639	5	64072660	t	c	0.0172	0.0107	0.0343	0.1709	0.0368	3.416e-06	?+++-+?-++++++-+?+++?++	0	14.891	18	0.6694	29001
rs184542578	2	132091085	c	g	0.0132	0.0115	0.0146	0.9793	0.211	3.447e-06	+?????+?????????????+??	0	1.118	2	0.5718	1763
rs188455405	8	144391331	t	c	0.0128	0.0117	0.0135	0.6522	0.1406	3.521e-06	?????????????+?+???+???	0	0.257	2	0.8795	2463
rs17309510	11	26961507	t	c	0.9222	0.8817	0.9361	-0.091	0.0196	3.527e-06	?++---+----?-+-------??	0	14.852	18	0.6721	19649
rs34591810	8	142245316	t	c	0.4207	0.3584	0.4535	-0.037	0.008	3.553e-06	+--++-+----?----+---+--	23.1	27.314	21	0.1607	30740
rs117889869	9	72912217	c	g	0.9847	0.9722	0.9895	-0.1583	0.0342	3.732e-06	?-----?-+-------+--+---	0	12.503	20	0.8977	30945
rs11216910	11	118450046	a	g	0.8602	0.8169	0.8877	0.0537	0.0116	3.74e-06	+++++++++-+?++++--+++++	0	10.152	21	0.9769	30740
rs17122269	11	118445275	t	c	0.8629	0.8206	0.8897	0.0538	0.0116	3.799e-06	+++++++++-+?++++--+++++	0	9.185	21	0.9877	30740
rs2010596	8	142243742	t	c	0.4205	0.3588	0.4534	-0.0368	0.008	3.906e-06	+--++-+----?----+---+--	23	27.266	21	0.1622	30740
rs9735449	11	118448087	t	c	0.1388	0.1115	0.1799	-0.0537	0.0116	3.909e-06	---------+-?----++-----	0	9.851	21	0.9808	30740
rs9735421	11	118447597	a	g	0.14	0.1131	0.1834	-0.0535	0.0116	3.927e-06	---------+-?----++-----	0	10.199	21	0.9762	30740
rs189452040	5	64147444	t	c	0.0166	0.0106	0.0344	0.1756	0.0381	3.957e-06	?+++-+?-++++++-+?+++?++	0	14.254	18	0.7124	29001
rs61127220	19	54375728	t	c	0.9443	0.9034	0.9679	-0.1133	0.0246	4.035e-06	?------?????-+-+-----??	8.3	15.274	14	0.3597	17780
rs17122278	11	118449370	a	g	0.8627	0.8206	0.8897	0.0537	0.0117	4.083e-06	+++++++++-+?++++--+++++	0	9.109	21	0.9883	30740
rs11216906	11	118443944	a	g	0.1398	0.1131	0.1834	-0.0533	0.0116	4.089e-06	---------+-?----++-----	0	10.302	21	0.9747	30740
rs35313521	8	142245099	a	g	0.4201	0.3583	0.4527	-0.0367	0.008	4.091e-06	+--++-+----?----+---+--	23	27.285	21	0.1616	30740
rs11216907	11	118444525	a	g	0.1388	0.1122	0.1828	-0.0534	0.0116	4.136e-06	---------+-?----++-----	0	10.12	21	0.9773	30740
rs2208711	1	185873705	t	c	0.5451	0.464	0.5708	0.0423	0.0092	4.309e-06	-+++++++-+++-++--++++??	0	16.364	20	0.6938	21935
rs12543725	8	142247979	a	g	0.4117	0.3564	0.4434	-0.0367	0.008	4.438e-06	---++-+----?----++--+--	20.6	26.436	21	0.1903	30740
rs143045822	3	125719665	a	g	0.9873	0.9816	0.9891	-1.6874	0.3677	4.441e-06	??????-??-?????????????	72.4	3.629	1	0.05678	300
rs2095962	9	125809145	a	c	0.1327	0.0863	0.1804	0.0539	0.0118	4.448e-06	?+---+++++++++++++++++-	41.6	35.976	21	0.022	31142
rs7854147	9	125863350	a	g	0.8633	0.7887	0.9152	-0.0538	0.0117	4.578e-06	?-+++----+------------+	38.8	34.29	21	0.03373	31142
rs12543658	8	142251367	a	g	0.5899	0.5599	0.6448	0.0368	0.008	4.614e-06	-++--+-++++?++++--++-++	19.4	26.06	21	0.2042	30740
rs13257363	8	142252580	a	g	0.4087	0.3547	0.4399	-0.0369	0.0081	4.71e-06	---++-+----?----++--+--	19.6	26.134	21	0.2014	30740
rs2277295	11	118416253	t	c	0.1385	0.1141	0.1842	-0.0528	0.0115	4.734e-06	---------+-?-----------	0	8.539	21	0.9924	30739.9
rs72800976	2	44399335	c	g	0.9857	0.985	0.9874	0.2649	0.058	4.885e-06	??+??????++??????+?+?++	0	4.143	6	0.6573	11927
CHR, chromosome; Freq allele1, Frequency allele 1; SE, standard error.
